# Supplementary material for: Methods in causal inference. Part 2: Interaction, mediation, and time-varying treatments
Source: Evol Hum Sci. 2024 Oct 1;6:e41. doi: 10.1017/ehs.2024.32 (PMC11588565; doi:10.1017/ehs.2024.32)
Supplement: Bulbulia supplementary material [file S2513843X2400032Xsup001.zip]

Archive with 5 entries (5 files):
- s1-part-2-time-vary.tex
- s1-part-2-time-vary.pdf
- part-2-time-varying.tex
- part-2-NO-FIG-time-varying.tex
- latex-for-quarto.tex
