# Supplementary material for: Methods in causal inference. Part 2: Interaction, mediation, and time-varying treatments
Source: Evol Hum Sci. 2024 Oct 1;6:e41. doi: 10.1017/ehs.2024.32 (PMC11588565; doi:10.1017/ehs.2024.32)
Supplement: Bulbulia supplementary material [file S2513843X2400032Xsup001.zip › latex-for-quarto.tex]

%%%%%%%%%%%%%%%%%%%%%%%%%%%%%%%%%%%%%%%%%%%%%%%%%%%%%%%%%%%%%%%
% %\copyright 2024 Joseph A Bulbulia
%%%%%%%%%%%%%%%%%%%%%%%%%%%%%%%%%%%%%%%%%%%%%%%%%%%%%%%%%%%%%%%
%\documentclass{article}
% \usepackage{fontspec}
%\usepackage{libertinus}
\usepackage{adjustbox}
\usepackage{enumerate}
\usepackage{orcidlink}
\usepackage{booktabs} % 
\usepackage{array}    % 
\usepackage{mathrsfs}% three
\usepackage{booktabs} %
\usepackage{ragged2e} 
\usepackage{array} 
\usepackage{rotating} %
\usepackage{graphicx} % 
\usepackage{lscape} % landscape pages
%\usepackage{tabularx}
%\usepackage{makecell}
\usepackage{cancel}
\usepackage{xcolor}
\usepackage{amsmath}
\usepackage{amssymb}
\usepackage{hyperref}
\usepackage{caption}
\usepackage{pgf,tikz}
\usetikzlibrary{arrows,shapes.arrows,shapes.geometric,
shapes.multipart,decorations.pathmorphing,positioning,
swigs}
\usepackage[noblocks]{authblk}
\renewcommand*{\Authsep}{, }
\renewcommand*{\Authand}{, }
\renewcommand*{\Authands}{, }
\renewcommand\Affilfont{\tiny}
\usepackage[noblocks]{authblk}
%\renewcommand\theadalign{tl} 
%\renewcommand\theadfont{\raggedright\arraybackslash\small} % Small font, ragged right
%\renewcommand\theadgape{\Gape[4pt]} % Gap above the text in the cell
\newcolumntype{T}[1]{>{\raggedright\arraybackslash\small}p{#1}}
\usepackage{tikz}
\usetikzlibrary{calc}
\usetikzlibrary{arrows}
\usetikzlibrary{arrows.meta, bending}
\usetikzlibrary{shapes}
\usetikzlibrary{positioning}
\usetikzlibrary{shapes.geometric}
\usetikzlibrary{decorations}
\tikzset{>=latex}
\tikzstyle{Arrow} = [->, thin, preaction = {decorate}]
% Define a simple decoration
\tikzstyle{cor} = [-, dotted, preaction = {decorate}]
%\captionsetup{justification=raggedright,singlelinecheck=false}
\captionsetup{justification=raggedright,singlelinecheck=false}
\newcommand{\customphi}{\scalebox{1.15}{$\phi$}} % Scale phi to 150% of its original size
\newcommand{\association}{\tikz[baseline=-0.5ex] \draw[-] (0,0) -- (0.5,0);}
\newcommand{\associationred}{\textcolor{red}{\association}}
\newcommand{\rightarrowNEW}{\tikz[baseline=-0.5ex] \draw[-latex] (0,0) to (0.5,0);}
\newcommand{\rightarrowCIRCLE}{\tikz[baseline=-0.5ex]\draw[{Circle[open, thin, length=1.25mm]}-, line width=0.25pt] (0.5,0) to (0,0);}
\newcommand{\leftarrowCIRCLE}{\tikz[baseline=-0.5ex]\draw[{Circle[open, thin, length=1.25mm]}-, line width=0.25pt] (0.5,0) -- (0,0);}
\newcommand{\leftarrowNEW}{\tikz[baseline=-0.5ex]\draw[-latex] (0.5,0) -- (0,0);}
\newcommand{\rightarrowblue}{
    \tikz[baseline=-0.5ex]\draw[blue,-{Circle[open,length=1.25mm]}] (0,0) to (0.5,0);
}
\newcommand{\bluearrow}{
\draw[blue,-{Circle[open,length=1.25mm]}]
}
\newcommand{\rightarrowblueB}{
    \tikz[baseline=-0.5ex]\draw[blue,-{Circle[open,length=1.25mm]}] (0,0) -- (0.5,0);
}
\newcommand{\graph}{$\mathcal{G}$}
\newcommand{\random}{$\mathcal{R}$}
\newcommand{\leftarrowblue}{\textcolor{blue}{\leftarrowCIRCLE}}
\newcommand{\rightarrowlightgray}{\textcolor{lightgray}{\rightarrowNEW}}
\newcommand{\rightarrowcyan}{\textcolor{cyan}{\rightarrowNEW}}
\newcommand{\rightarrowred}{\textcolor{red}{\rightarrowNEW}}
\newcommand{\rightarrowgreen}{\textcolor{teal}{\rightarrowNEW}}
\newcommand{\leftarrowred}{\textcolor{red}{\leftarrowNEW}}
\newcommand{\searrowred}{\textcolor{red}{\tikz \draw[-latex] (0,-0) -- (.5,-0.5);}}
\newcommand{\nearrowred}{\textcolor{red}{\tikz \draw[-latex] (0,0) -- (.5,0.5);}}
\newcommand{\rightarrowdotted}{\tikz[baseline=-0.5ex] \draw[dashed, -latex] (0,0) -- (0.5,0);}
\newcommand{\rightarrowdottedblue}{\tikz[baseline=-0.5ex] \draw[blue, dashed, -latex] (0,0) -- (0.5,0);}
\newcommand{\rightarrowdottedgreen}{\tikz[baseline=-0.5ex] \draw[teal, dashed, -latex] (0,0) -- (0.5,0);}
\newcommand{\rightarrowdottedyellow}{\tikz[baseline=-0.5ex] \draw[yellow, dashed, -latex] (0,0) -- (0.5,0);}
\newcommand{\rightarrowdottedorange}{\tikz[baseline=-0.5ex] \draw[orange, dashed, -latex] (0,0) -- (0.5,0);}
\newcommand{\rightarrowdottedred}{\tikz[baseline=-0.5ex] \draw[red, dashed, -latex] (0,0) -- (0.5,0);}
\newcommand{\dottedleftarrow}{\tikz[baseline=-0.5ex] \draw[dashed, latex-] (0,0) -- (0.5,0);}
\newcommand{\dottedleftarrowred}{\tikz[baseline=-0.5ex] \draw[red, dashed, latex-] (0,0) -- (0.5,0);}
\newcommand{\dottedleftarrowblue}{\tikz[baseline=-0.5ex] \draw[blue, dashed, latex-] (0,0) -- (0.5,0);}
\newcommand*\circledotted[1]{\tikz[baseline=(char.base)]{\node[shape=circle, inner sep=2pt,draw=black, dashed, thick] (char){$#1$};}}
\newcommand*\circleme[1]{\tikz[baseline=(char.base)]{\node[shape=circle, inner sep=1pt,draw=black, thin] (char){$#1$};}}
\newcommand*\circledottedblue[1]{\tikz[baseline=(char.base)]{\node[shape=circle, inner sep=2pt,draw=blue,fill=blue!0, dashed, thick] (char){$#1$};}}
\newcommand*\boxedblue[1]{\tikz[baseline=(char.base)]{
\node[shape=rectangle, , thick, draw=blue, thick, inner sep=2pt,fill=blue!0] (char) {$#1$};}}
\newcommand*\boxeddashed[1]{\tikz[baseline=(char.base)]{
\node[shape=rectangle, , thick, draw=black, dashed, inner sep=2pt] (char) {$#1$};}}
\newcommand*\boxedred[1]{\tikz[baseline=(char.base)]{
\node[shape=rectangle, , thick, draw=red, thick, inner sep=2pt,fill=blue!0] (char) {$#1$};}}
\newcommand{\perprotocolONE}{
\begin{tikzpicture}
%\node [draw=none, align=center, font=\small] at (.25,1) {\bf Mediator bias};
\node [draw=none, inner sep = 1]  (U) at (0, 0) {$U$};
\node [rectangle, inner sep = 1] (L0) at (1, 0) {$L_0$};
\node [draw=none, inner sep = 1]  (R) at (2, 0) { $\mathcal{R}$};
\node [rectangle, inner sep = 1] (A1) at (3, 0) {$A_1$};
\node [rectangle, inner sep = 1] (L1) at (4, 0) {$L_2$};
\node [rectangle, inner sep = 1] (A2) at (5, 0) {$A_2$};
\node [draw=none, inner sep = 1] (Y3) at (6, 0) {$Y$};
\draw [-latex, black] (R) to (A1);
%\draw [-latex, bend left = 30] (R) to (A2);
\draw [-latex, red] (U) to (L0);
\draw [-latex, bend right = 20, red] (U) to (L1);
\draw [-latex, bend right = 20, red] (U) to (Y3);
\draw [-latex, red, bend left = 30] (L0) to (A1);
\draw [-latex, red] (L1) to (A2);
\end{tikzpicture}
}
\newcommand{\perprotocolTWO}{
\begin{tikzpicture}
\node [draw=none, inner sep = 1]  (U) at (0, 0) {$U$};
\node [rectangle, draw = black, inner sep = 1] (L0) at (1, 0) {$L_0$};
\node [draw=none, inner sep = 1]  (R) at (2, 0) { $\mathcal{R}$};
\node [rectangle, inner sep = 1] (A1) at (3, 0) {$A_1$};
\node [rectangle, draw = red, thick, inner sep = 3] (L1) at (4, 0) {$L_2$};
\node [rectangle, inner sep = 1] (A2) at (5, 0) {$A_2$};
\node [draw=none, inner sep = 1] (Y3) at (6, 0) {$Y$};
\draw [-latex, black] (R) to (A1);
\draw [-latex, black] (U) to (L0);
\draw [-latex, bend right = 20, red] (U) to (L1);
\draw [-latex, bend right = 20, red] (U) to (Y3);
\draw [-latex, black, bend left = 30] (L0) to (A1);
\draw [-latex, black] (L1) to (A2);
\draw [-latex, red] (A1) to (L1);
\end{tikzpicture}
}
\newcommand{\perprotocolTWOS}{
\begin{tikzpicture}
\node [draw=none, inner sep = 1]  (U) at (0, 0) {$U$};
\node [rectangle, draw = black, inner sep = 1] (L0) at (1, 0) {$L_0$};
\node [draw=none, inner sep = 1]  (R) at (2, 0) { $\mathcal{R}$};
\node [rectangle, inner sep = 1] (A1) at (3, 0) {$A_1$};
\node [rectangle, draw = red, thick, inner sep = 3] (L1) at (4, 0) {$L_2$};
\node [rectangle, inner sep = 1] (A2) at (5, 0) {$A_2$};
\node [draw=none, inner sep = 1] (Y3) at (6, 0) {$Y$};
\draw [-latex, black] (R) to (A1);
\draw [-latex, black] (U) to (L0);
\draw [-latex, bend right = 20, red] (U) to (L1);
\draw [-latex, bend right = 20, red] (U) to (Y3);
\draw [-latex, black, bend left = 30] (L0) to (A1);
\draw [-latex, black] (L1) to (A2);
\draw [-latex, red] (A1) to (L1);
\draw [-latex, bend right = 20, red] (U) to (A1);
\draw [-latex, bend right = 20, red] (U) to (A2);
\end{tikzpicture}
}
\newcommand{\mediation}{A \to \boxed{L} \rightarrowdotted Y}
\newcommand{\xandx}{
\begin{tikzpicture}
\node [draw=none, inner sep = 1](A) at (0, 0) {X};
\node [draw=none, inner sep = 1] (Y) at (1, 0) {X$^\prime$};
\draw [-latex, draw = white] (A) to (Y);
\end{tikzpicture}
}
\newcommand{\xorx}{
\begin{tikzpicture}
\node [draw=none, inner sep = 1] (A) at (0, 0) {X};
\node [draw=none, inner sep = 1]  (Y) at (1, 0) {X$^{\prime}$};
\draw [draw = black] (A) to (Y);
\end{tikzpicture}
}
\newcommand{\xorxA}{
\begin{tikzpicture}
\node [draw=none, inner sep = 1] (A) at (0, 0)  {A};
\node [draw=none, inner sep = 1]  (Y) at (2, 0)  {B};
\end{tikzpicture}
}
\newcommand{\xorxALARGE}{
\begin{tikzpicture}
\node [draw=none, inner sep = 1] (A) at (0, 0)  {A};
\node [draw=none, inner sep = 1]  (Y) at (5, 0)  {B};
\end{tikzpicture}
}
\newcommand{\xorxorx}{
\begin{tikzpicture}
\node [draw=none, inner sep = 1]  (X) at (0, 0) {X};
\node [draw=none, inner sep = 1]  (X1) at (1, 0) {X$^{\prime}$};
\node [draw=none, inner sep = 1] (X2) at (2, 0) {X$^{\prime \prime}$};
\draw [draw = black] (X) to (X1);
\draw [draw = black, bend left = 40] (X) to (X2);
\end{tikzpicture}
}
\newcommand{\xorxchain}{
\begin{tikzpicture}
\node [draw=none, inner sep = 1] (X) at (0, 0) {X};
\node [draw=none, inner sep = 1] (X1) at (1, 0) {X$^{\prime}$};
\node [draw=none, inner sep = 1] (X2) at (2, 0) {X$^{\prime \prime}$};
\draw [draw = black] (X) to (X1);
\draw [draw = black] (X1) to (X2);
\end{tikzpicture}
}
\newcommand{\xtox}{
\begin{tikzpicture}
\node [draw=none, inner sep = 1]  (A) at (0, 0)  {X$_\text{parent}$};
\node [draw=none, inner sep = 1]  (Y) at (3, 0)  {X$_\text{child}$};
\draw [-latex, draw = black] (A) to (Y);
\end{tikzpicture}
}
\newcommand{\xtoxA}{
\begin{tikzpicture}
\node [draw=none, inner sep = 1] (A) at (0, 0)  {A};
\node [draw=none, inner sep = 1]  (Y) at (2, 0)  {B};
\draw [-latex, draw = black] (A) to (Y);
\end{tikzpicture}
}
\newcommand{\xtoxALARGE}{
\begin{tikzpicture}
\node [draw=none, inner sep = 1] (A) at (0, 0)  {A};
\node [draw=none, inner sep = 1]  (Y) at (5, 0)  {B};
\draw [-latex, draw = black] (A) to (Y);
\end{tikzpicture}
}
\newcommand{\child}{
\begin{tikzpicture}
\node [draw=none, inner sep = 1]  (A) at (0, .5) {A};
\node [draw=none, inner sep = 1]  (L) at (1.5, 0) {C};
\node [draw=none, inner sep = 1]  (L1) at (3, 0) {D};
\node [draw=none, inner sep = 1]  (Y) at (0, -.5) {B};
\draw [-latex, draw = black] (A) to (L);
\draw [-latex, draw = black] (Y) to (L);
\draw [-latex, draw = black] (L) to (L1);
\end{tikzpicture}
}
\newcommand{\fork}{
\begin{tikzpicture}
\node [draw=none, inner sep = 1]  (L) at (0, 0) {A};
\node [draw=none, inner sep = 1]  (A) at (1.5, 0) {B};
\node [draw=none, inner sep = 1]  (Y) at (3, 0) {C};
\draw [-latex, draw = black] (L) to (A);
\draw [-latex, draw = white, dotted] (A) to (Y);
\draw [-latex, bend left=20, draw=black] (L) to (Y);
\end{tikzpicture}
}
\newcommand{\forkLARGE}{
\begin{tikzpicture}
\node [draw=none, inner sep = 1]  (L) at (0, 0) {A};
\node [draw=none, inner sep = 1]  (A) at (3, 0) {B};
\node [draw=none, inner sep = 1]  (Y) at (6, 0) {C};
\draw [-latex, draw = black] (L) to (A);
\draw [-latex, draw = white, dotted] (A) to (Y);
\draw [-latex, bend left=20, draw=black] (L) to (Y);
\end{tikzpicture}
}
\newcommand{\forkTINY}{
\begin{tikzpicture}
\node [draw=none, inner sep = 1]  (L) at (0, 0) {A};
\node [draw=none, inner sep = 1]  (A) at (1, 0) {B};
\node [draw=none, inner sep = 1]  (Y) at (2, 0) {C};
\draw [-latex, draw = black] (L) to (A);
\draw [-latex, draw = white, dotted] (A) to (Y);
\draw [-latex, bend left=20, draw=black] (L) to (Y);
\end{tikzpicture}
}
\newcommand{\chain}{
\begin{tikzpicture}
\node [draw=none, inner sep = 1]  (A) at (0, 0) {A};
\node [draw=none, inner sep = 1] (M) at (1.5, 0) {B};
\node [draw=none, inner sep = 1]  (Y) at (3, 0) {C};
\draw [-latex, draw = black] (A) to (M);
\draw [-latex, draw = black] (M) to (Y);
\end{tikzpicture}
}
\newcommand{\chainLARGE}{
\begin{tikzpicture}
\node [draw=none, inner sep = 1]  (A) at (0, 0) {A};
\node [draw=none, inner sep = 1] (M) at (3, 0) {B};
\node [draw=none, inner sep = 1]  (Y) at (6, 0) {C};
\draw [-latex, draw = black] (A) to (M);
\draw [-latex, draw = black] (M) to (Y);
\end{tikzpicture}
}
\newcommand{\chainTINY}{
\begin{tikzpicture}
\node [draw=none, inner sep = 1]  (A) at (0, 0) {A};
\node [draw=none, inner sep = 1] (M) at (1, 0) {B};
\node [draw=none, inner sep = 1]  (Y) at (2, 0) {C};
\draw [-latex, draw = black] (A) to (M);
\draw [-latex, draw = black] (M) to (Y);
\end{tikzpicture}
}
\newcommand{\immorality}{
\begin{tikzpicture}
%\node [rectangle, inner sep = 1]  (U) at (0, 0) {};
\node [draw=none, inner sep = 1]  (A) at (1, .5) {A};
\node [draw=none, inner sep = 1]  (Y) at (1, -.5) {B};
\node [draw=none, inner sep = 1] (L) at (3, 0) {C};
\draw [-latex, draw = black] (A) to (L);
\draw [-latex, draw = black] (Y) to (L);
\end{tikzpicture}
}
\newcommand{\immoralityLARGE}{
\begin{tikzpicture}
%\node [rectangle, inner sep = 1]  (U) at (0, 0) {};
\node [draw=none, inner sep = 1]  (A) at (0, 1.75) {A};
\node [draw=none, inner sep = 1]  (Y) at (0, -1.75) {B};
\node [draw=none, inner sep = 1] (L) at (6, 0) {C};
\draw [-latex, draw = black] (A) to (L);
\draw [-latex, draw = black] (Y) to (L);
\end{tikzpicture}
}
\newcommand{\immoralityTINY}{
\begin{tikzpicture}
%\node [rectangle, inner sep = 1]  (U) at (0, 0) {};
\node [draw=none, inner sep = 1]  (A) at (0, .25) {A};
\node [draw=none, inner sep = 1]  (Y) at (0, -.25) {B};
\node [draw=none, inner sep = 1]  (L) at (1, 0) {C};
\draw [-latex, draw = black] (A) to (L);
\draw [-latex, draw = black] (Y) to (L);
\end{tikzpicture}
}
\newcommand{\network}{
\begin{tikzpicture}
\node [draw=none, inner sep = 1] (X1) at (0, 0) {X};
\node [draw=none, inner sep = 1](X2) at (1, 0) {X$^\prime$};
\node [draw=none, inner sep = 1] (X3) at (2, 0) {X$^{\prime\prime}$};
\node [draw=none, inner sep = 1] (X4) at (3, 0) {X$^{\prime\prime\prime}$};
\draw [draw = black] (X1) to (X2);
\draw [bend left=40, draw=black] (X1) to (X3);
\end{tikzpicture}
}
\newcommand{\aandy}{
\begin{tikzpicture}
\node [draw=none, inner sep = 0]  (A) at (0, 0) {$A_1$};
\node [draw=none, inner sep = 0]  (Y) at (1, 0) {$Y_2$};
%\node [draw=none, align=center, font=\tiny] at (1.5,.4) {A and Y are not causally associated};
\draw [-latex, draw = white] (A) to (Y);
\end{tikzpicture}
}
\newcommand{\aandyASSERTED}{
\begin{tikzpicture}
\node [draw=none, inner sep = 0]  (A) at (0, 0) {$A_{\customphi{1}}$};
\node [draw=none, inner sep = 0]  (Y) at (1, 0){$Y_{\customphi{2}}$};
\end{tikzpicture}
}
\newcommand{\aandyASSERTEDLONG}{
\begin{tikzpicture}
\node [draw=none, inner sep = 0]  (A) at (0, 0) {$A_{\phi{1}}$};
\node [draw=none, inner sep = 0]  (Y) at (1.5, 0){$Y_{\phi{2}}$};
\draw [-latex, draw = white, bend left = 30] (A) to (Y);
\node [draw=none, align=left, font=\tiny] at (1.5,.4) {unconditionally d-separated};
\end{tikzpicture}
}
\newcommand{\atoy}{
\begin{tikzpicture}
\node [draw=none, inner sep = 0] (A) at (0, 0) {$A_1$};
\node [draw=none, inner sep = 0] (Y) at (1, 0) {$Y_2$};
\draw [-latex, draw = black] (A) to (Y);
%\node [draw=none, align=center, font=\tiny] at (1.25,.4) {A and Y are causally associated};
\end{tikzpicture}
}
\newcommand{\atoyassert}{
\begin{tikzpicture}
\node [draw=none, inner sep = 0] (A) at (0, 0) {$A_{\phi 1}$};
\node [draw=none, inner sep = 0] (Y) at (1, 0) {$Y_{\phi 2}$};
\draw [-latex, draw = black] (A) to (Y);
%\node [draw=none, align=center, font=\tiny] at (1.25,.4) {A and Y are causally associated};
\end{tikzpicture}
}
\newcommand{\atoyassumed}{
\begin{tikzpicture}
\node [rectangle, draw = black, inner sep = 0, thick] (L) at (0, 0) {$L_{\customphi{0}}$};
\node [draw=none, inner sep = 0] (A) at (1, 0) {$A_{\customphi{1}}$};
\node [draw=none, inner sep = 0] (Y) at (2, 0) {$Y_{\customphi{2}}$};
\draw [-latex,bend left = 20] (L) to (Y);
\draw [-latex,] (L) to (A);
%\node [draw=none, align=center, font=\tiny] at (1.25,.4) {A and Y are causally associated};
\end{tikzpicture}
}
\newcommand{\atoyassumedtiny}{
\begin{tikzpicture}
\node [rectangle, draw = black, inner sep = 1, thick] (L) at (0, 0) {$L_{\customphi{0}}$};
\node [draw=none, inner sep = 0] (A) at (1.5, 0) {$A_{\customphi{1}}$};
\node [draw=none, inner sep = 0] (Y) at (3, 0) {$Y_{\customphi{2}}$};
\draw [-latex,bend left = 20] (L) to (Y);
\draw [-latex,] (L) to (A);
%\node [draw=none, align=center, font=\tiny] at (1.25,.4) {A and Y are causally associated};
\end{tikzpicture}
}
\newcommand{\atoyassumedchild}{
\begin{tikzpicture}
\node [rectangle, draw = black, inner sep =1] (L) at (0, 0) {$L'_{\customphi{0}}$};
\node [draw=none, inner sep = 0] (A) at (1, 0) {$A_{\customphi{1}}$};
\node [draw=none, inner sep = 0] (Y) at (2, 0) {$Y_{\customphi{2}}$};
\draw [-latex,bend left = 10] (L) to (Y);
\draw [-latex,] (L) to (A);
%\node [draw=none, align=center, font=\tiny] at (1.25,.4) {A and Y are causally associated};
\end{tikzpicture}
}
\newcommand{\atoyLONG}{
\begin{tikzpicture}
\node [draw=none, inner sep = 1](U) at (-1, 0) {U};
\node [rectangle, draw = black, inner sep = 2, thick](L) at (0, 0) {$L_0$};
\node [draw=none, inner sep = 1] (A) at (1.5, 0) {$A_1$};
\node [draw=none, inner sep = 1] (Y) at (3, 0) {$Y_2$};
\draw [-latex, draw = black] (U) to (L);
\draw [-latex, draw = black] (L) to (A);
\draw [-latex, draw = black, bend left = 40] (L) to (Y);
%\node [draw=none, align=center, font=\tiny] at (1.25,.4) {A and Y are causally associated};
\end{tikzpicture}
}
\newcommand{\abartoy}{
\begin{tikzpicture}
\node [draw=none, inner sep = 0] (A) at (0, 0) {$\bar{A}$};
\node [draw=none, inner sep = 0] (Y) at (1, 0) {$Y$};
\draw [-latex, draw = black] (A) to (Y);
%\node [draw=none, align=center, font=\tiny] at (1.25,.4) {A and Y are causally associated};
\end{tikzpicture}
}
\newcommand{\immoralityChild}{
\begin{tikzpicture}
\node [draw = none, inner sep = 1] (A) at (0, 1.75) {A};
\node [draw = none, inner sep = 1] (Y) at (0, -1.75) {B};
\node [draw = none, inner sep = 1] (L) at (2, 0) {$C$};
\node [draw = none, inner sep = 1] (L1) at (4, 0) {$D$};
\draw [-latex, black] (A) to (L);
\draw [-latex, black] (Y) to (L);
\draw [-latex, draw = black] (L) to (L1);
\end{tikzpicture}
}
\newcommand{\immoralityChildA}{
\begin{tikzpicture}
\node [draw = none, inner sep = 1] (A) at (0, 1.75) {A};
\node [draw = none, inner sep = 1] (Y) at (0, -1.75) {B};
\node [draw = none, inner sep = 1] (L) at (4, 0) {$C$};
\node [rectangle, draw = red, thick, inner sep = 4] (L1) at (6, 0) {$D$};
\draw [-latex, red] (A) to node[pos=0.5, sloped, above, draw=none, text= red]{\small collider}(L);
\draw [-latex, red] (Y) to  node[pos=0.5, sloped, above, draw=none, text= red]{\small collider}(L);
\draw [-latex, red] (L) to  node[pos=0.5, sloped, above, draw=none, text= red]{\small causation}(L1);
\end{tikzpicture}
}
\newcommand{\immoralityChildTINY}{
\begin{tikzpicture}
\node [draw = none, inner sep = 1] (A) at (0, .25) {A};
\node [draw = none, inner sep = 1] (Y) at (0, -.25) {B};
\node [draw= none, inner sep = 1] (L) at (1, 0) {$C$};
\node [rectangle, draw =black,  inner sep = 2] (L1) at (2, 0) {$D$};
\draw [-latex, draw = black] (A) to (L);
\draw [-latex, draw = black] (Y) to (L);
\draw [-latex, draw = black] (L) to (L1);
\end{tikzpicture}
}
\newcommand{\atoybiased}{
\begin{tikzpicture}
\node [draw=none, inner sep = 0]  (A) at (0, 0) {$A_1$};
\node [draw=none, inner sep = 0]  (Y) at (1.0, 0) {$Y_2$};
%\node [draw=none, align=center, font=\tiny] at (1.5,.4) {Bias in causal association of A and Y};
\draw [-latex, draw = red, dashed] (A) to (Y);
\end{tikzpicture}
}
\newcommand{\abartoybiased}{
\begin{tikzpicture}
\node [draw=none, inner sep = 0]  (A) at (0, 0) {$\bar{A}$};
\node [draw=none, inner sep = 0]  (Y) at (1.0, 0) {$Y_2$};
%\node [draw=none, align=center, font=\tiny] at (1.5,.4) {Bias in causal association of A and Y};
\draw [-latex, draw = red, dashed] (A) to (Y);
\end{tikzpicture}
}
\newcommand{\ytoa}{
\begin{tikzpicture}
%\node [draw=none, align=center, font=\small] at (0,1) {\bf Timing};
\node [draw=none, inner sep = 0] (Y) at (0, 0) {$Y_1$};
\node [draw=none, inner sep = 0] (A) at (1.5, 0) {$A_2$};
\draw [-latex, red] (Y) to (A);
\end{tikzpicture}
}
\newcommand{\ytoal}{
\begin{tikzpicture}
%\node [draw=none, align=center, font=\small] at (0,1) {\bf Timing};
\node [draw=rectangle, black, inner sep = 2] (Y) at (0, 0) {$L_0$};
\node [draw=none, inner sep = 0] (Y) at (1.5, 0) {$Y_1$};
\node [draw=none, inner sep = 0] (A) at (3, 0) {$A_2$};
\draw [-latex, red] (Y) to (A);
\draw [-latex, black] (L) to (Y);
\draw [-latex, black, bend left = 30] (L) to (A);
\end{tikzpicture}
}
\newcommand{\atwotoyone}{
\begin{tikzpicture}
%\node [draw=none, align=center, font=\small] at (0,1) {\bf Timing};
\node [draw=none, inner sep = 0]  (A) at (0, 0) {$A_2$};
\node [draw=none, inner sep = 0]  (Y) at (1.5, 0) {$Y_1$};
\draw [-latex, draw = red] (A) to (Y);
\end{tikzpicture}
}
\newcommand{\commoncause}{
\begin{tikzpicture}
\node [draw=none, align=center, font=\small] at (.75,1) {\bf Common cause};
\node [draw = none, inner sep = 1] (L) at (0, 0) {$L_0$};
\node [draw = none, inner sep = 1] (A) at (1, 0) {$A_1$};
\node [draw = none, inner sep = 1] (Y) at (2, 0) {$Y_2$};
\draw [-latex, draw = red] (L) to (A);
\draw [-latex, draw = white, dotted] (A) to (Y);
\draw [-latex, bend left=20, draw=red] (L) to (Y);
\end{tikzpicture}
}
\newcommand{\commoncauseA}{
\begin{tikzpicture}
%\node [draw=none, align=center, font=\small] at (.75,1) {\bf Common cause};
\node [draw=none, inner sep = 0] (L) at (0, 0) {$L_0$};
\node [draw=none, inner sep = 0] (A) at (1.5, 0) {$A_1$};
\node [draw=none, inner sep = 0] (Y) at (3, 0) {$Y_2$};
\draw [-latex, draw = red] (L) to (A);
\draw [-latex, draw = white, dotted] (A) to (Y);
\draw [-latex, bend left=25, draw=red] (L) to (Y);
\end{tikzpicture}
}
\newcommand{\commoncauseAASERTED}{
\begin{tikzpicture}
%\node [draw=none, align=center, font=\small] at (.75,1) {\bf Common cause};
\node [draw=none, inner sep = 0] (L) at (0, 0) {$L_{\phi 0}$};
\node [draw=none, inner sep = 0] (A) at (1.5, 0) {$A_{\phi 1}$};
\node [draw=none, inner sep = 0] (Y) at (3, 0) {$Y_{\phi 2}$};
\draw [-latex, draw = red] (L) to (A);
\draw [-latex, bend left=25, red] (L) to (Y);
\end{tikzpicture}
}
\newcommand{\commoncauseUL}{
\begin{tikzpicture}
%\node [draw=none, align=center, font=\small] at (.25,1) {\bf Condition on pre-exposure L$^\prime$};
\node [draw=none, align=center, inner sep = 1](U) at (-1, 0) {$U$};
\node [draw=none, align=center, inner sep = 1] (L) at (0, 0) {$L_0$};
\node [draw=none, align=center, inner sep = 1] (A) at (1, 0) {$A_1$};
\node [draw=none, align=center, inner sep = 1] (Y) at (2, 0) {$Y_2$};
\draw [-latex, red] (U) to (L);
\draw [-latex, red] (L) to (A);
\draw [-latex, red, bend left = 30] (L) to (Y);
\draw [-latex, red, bend left = 30] (U) to (Y);
\end{tikzpicture}
}
\newcommand{\commoncauseAshort}{
\begin{tikzpicture}
\node [draw=none, inner sep = 0] (L) at (0, 0) {$L_0$};
\node [draw=none, inner sep = 0] (A) at (1, 0) {$A_1$};
\node [draw=none, inner sep = 0] (Y) at (2, 0) {$Y_2$};
\draw [-latex, draw = red] (L) to (A);
\draw [-latex, draw = white, dotted] (A) to (Y);
\draw [-latex, bend left=25, draw=red] (L) to (Y);
\end{tikzpicture}
}
\newcommand{\commoncauseAsupershort}{
\begin{tikzpicture}
\node [draw=none, inner sep = 0] (L) at (0, 0) {$L_0$};
\node [draw=none, inner sep = 0] (A) at (1, 0) {$A_1$};
\node [draw=none, inner sep = 0] (Y) at (2, 0) {$Y_2$};
\draw [-latex, draw = red] (L) to (A);
\draw [-latex, draw = white, dotted] (A) to (Y);
\draw [-latex, bend left=10, draw=red] (L) to (Y);
\end{tikzpicture}
}
% \newcommand{\commoncauseAA}{
% \begin{tikzpicture}
% %\node [draw=none, align=center, font=\small] at (.75,1) {\bf Common cause};
% \node [draw=none, inner sep = 0] (L) at (0, 0) {$L_0$};
% \node [draw=none, inner sep = 0] (A) at (1.5, 0) {$A_1$};
% \node [draw=none, inner sep = 0] (Y) at (3, 0) {$Y_2$};
% \draw [-latex, draw = red] (L) to (A);
% \draw [-latex, draw = red, dashed] (A) to (Y);
% \draw [-latex, bend left=20, draw=red] (L) to (Y);
% \end{tikzpicture}
% }
\newcommand{\commoncauseALATENTshort}{
\begin{tikzpicture}
%\node [draw=none, align=center, font=\small] at (1.25,1) {\bf Condition on pre-exposure L};
\node [draw=none, inner sep = 0]  (A) at (0, 0) {$A_0$};
\node [circle, draw=black, dashed, inner sep = 1] (L) at (1, 0) {$L_1$};
\node [draw=none, inner sep = 0]  (Y) at (2, 0) {$Y_2$};
\draw [draw = red] (A) to (L);
\draw [-latex, draw = red] (L) to (Y);
\draw [-latex, bend left=30, draw=white] (A) to node[pos=0.5, above,draw=none, text = black] {\tiny unbiased total effect}(Y);
\end{tikzpicture}
}
\newcommand{\mediator}{
\begin{tikzpicture}
%\node [draw=none, align=center, font=\small] at (.25,1) {\bf Mediator bias};
\node [draw=none, inner sep = 0]  (A) at (0, 0) {$A_0$};
\node [rectangle, draw=red, thick] (L) at (1, 0) {$L_1$};
\node [draw=none, inner sep = 0] (Y) at (2, 0) {$Y_2$};
\draw [-latex, draw = black] (A) to (L);
\draw [-latex, draw = black] (L) to (Y);
\draw [-latex,  bend left=40, draw=red, dashed, thick] (A) to node[pos=0.5, above,draw=none, text = red] {\tiny attenuated total effect} (Y);
\end{tikzpicture}
}
\newcommand{\mediatorA}{
\begin{tikzpicture}
%\node [draw=none, align=center, font=\small] at (.25,1) {\bf Mediator bias};
\node [draw=none, inner sep = 0](A) at (0, 0) {$A_0$};
\node [rectangle, draw=red, thick] (L) at (1.5, 0) {$L_1$};
\node [draw=none, inner sep = 0] (Y) at (3, 0) {$Y_2$};
\draw [-latex, draw = black] (A) to (L);
\draw [-latex, draw = black] (L) to (Y);
\draw [-latex,  bend left=30, draw=red,dashed] (A) to node[pos=0.5, above,draw=none, text = red] {\tiny attenuated total effect} (Y);
\end{tikzpicture}
}
\newcommand{\mediatorAASERTED}{
\begin{tikzpicture}
%\node [draw=none, align=center, font=\small] at (.25,1) {\bf Mediator bias};
\node [draw=none, inner sep = 0](A) at (0, 0) {$A_{\phi 0}$};
\node [rectangle, draw=red, thick] (L) at (1.5, 0) {$L_{\phi 1}$};
\node [draw=none, inner sep = 0] (Y) at (3, 0) {$Y_{\phi 2}$};
\draw [-latex, draw = red] (A) to (L);
\draw [-latex, draw = red] (L) to (Y);
\draw [-latex,  bend left=30, draw=red,dashed] (A) to node[pos=0.5, above,draw=none, text = red] {\tiny attenuated total effect} (Y);
\end{tikzpicture}
}
\newcommand{\mediatorAX}{
\begin{tikzpicture}
%\node [draw=none, align=center, font=\small] at (.25,1) {\bf Mediator bias};
\node [draw=none, inner sep = 0](R) at (0, 0) { $\mathcal{R}$};
\node [draw=none, inner sep = 0](A) at (1.5, 0) {$A_0$};
\node [rectangle, draw=red, thick] (L) at (3, 0) {$L_1$};
\node [draw=none, inner sep = 0] (Y) at (4.5, 0) {$Y_2$};
\draw [-latex] (R) to (A);
\draw [-latex, draw = red] (A) to (L);
\draw [-latex, draw = red] (L) to (Y);
\draw [-latex,  bend left=30, draw=red,dashed] (A) to node[pos=0.5, above,draw=none, text = red] {\tiny attenuated total effect} (Y);
\end{tikzpicture}
}
\newcommand{\collider}{
\begin{tikzpicture}
%\node [draw=none, align=center, font=\small] at (0,.75) {\bf Collider};
\node [draw=none, inner sep = 0]  (A) at (0, .25) {$A_0$};
\node [rectangle,  draw=red, thick] (L) at (2, 0) {$L_1$};
\node [draw=none, inner sep = 0]  (Y) at (0, -.25) {$Y_0$};
\draw [-latex, draw = red] (A) to (L);
\draw [-latex, draw = red] (Y) to (L);
\end{tikzpicture}
}
\newcommand{\colliderA}{
\begin{tikzpicture}
%node [draw=none, align=center, font=\small] at (0,.75) {\bf Collider};
\node [draw=none, inner sep = 0]  (A) at (0, .5) {$A$};
\node [rectangle,  draw=red, thick] (L) at (1.5, 0) {$L$};
\node [draw=none, inner sep = 0] (Y) at (0, -.5) {$Y$};
\draw [-latex, draw = red] (A) to (L);
\draw [-latex, draw = red] (Y) to (L);
%\draw [-latex, draw = red] (A) to (Y);
\end{tikzpicture}
}
\newcommand{\colliderALONG}{
\begin{tikzpicture}
%node [draw=none, align=center, font=\small] at (0,.75) {\bf Collider};
\node [draw=none, inner sep = 0]  (A) at (0, .5) {$A_1$};
\node [rectangle,  draw=red, thick] (L) at (2, 0) {$L_3$};
\node [draw=none, inner sep = 0] (Y) at (0, -.5) {$Y_2$};
\draw [-latex, draw = red] (A) to (L);
\draw [-latex, draw = red] (Y) to (L);
\end{tikzpicture}
}
\newcommand{\descendantB}{
\begin{tikzpicture}
%\node [draw=none, align=center, font=\small] at (1.5,.75) {\bf Descendant of collider};
\node [draw = none, inner sep = 1] (A) at (0, .25) {$A_1$};
\node [draw = none, inner sep = 1] (L) at (1, 0) {$L_3$};
\node [rectangle, draw=black] (L1) at (2, 0) {$L'_4$};
\node [draw = none, inner sep = 1] (Y) at (0, -.25) {$Y_2$};
\draw [-latex, draw = red] (A) -- (L);
\draw [-latex, draw = red] (Y) -- (L);
\draw [-latex, draw = red] (L) -- (L1);
\end{tikzpicture}
}
\newcommand{\descendantBB}{
\begin{tikzpicture}
%\node [draw=none, align=center, font=\small] at (1.5,.75) {\bf Descendant of collider};
\node [draw = none, inner sep = 1] (A) at (0, .25) {$A_1$};
\node [draw = none, inner sep = 1] (L) at (1, 0) {$L_3$};
\node [rectangle, draw=black] (L1) at (2, 0) {$L'_4$};
\node [draw = none, inner sep = 1] (Y) at (0, -.25) {$Y_2$};
\draw [-latex, draw = red] (A) -- (L);
\draw [-latex, draw = red] (Y) -- (L);
\draw [-latex, draw = red] (L) -- (L1);
\end{tikzpicture}
}

\newcommand{\descendantBBLONG}{
\begin{tikzpicture}
%\node [draw=none, align=center, font=\small] at (1.5,.75) {\bf Descendant of collider};
\node [draw = none, inner sep = 1] (A) at (0, .5) {$A_1$};
\node [draw = none, inner sep = 1] (Y) at (0, -.5) {$Y_2$};
\node [draw = none, inner sep = 1] (L) at (1.5, 0) {$L_3$};
\node [rectangle, draw=red, thick] (L1) at (3, 0) {$L'_4$};
\draw [-latex, draw = red] (A) -- (L);
\draw [-latex, draw = red] (Y) -- (L);
\draw [-latex, draw = red] (L) -- (L1);
\end{tikzpicture}
}
\newcommand{\mediatorcollider}{
\begin{tikzpicture}
%\node [draw=none, align=center, font=\small] at (2,1) {\bf Condition on child of collider};
\node [draw = none, inner sep = 1] (U) at (0, 0) {$U$};
\node [draw = none, inner sep = 1] (A) at (1, 0) {$A_{0}$};
\node [rectangle, draw=red, thick](L) at (2, 0) {$L_{1}$};
\node [draw = none, inner sep = 1] (Y) at (3, 0) {$Y_{2}$};
\draw [-latex, bend right=30, draw = red] (U) to (L);
\draw [-latex, bend left = 30, draw=red] (U) to (Y);
\draw [-latex,draw=red] (A) to (L);
\end{tikzpicture}
}
\newcommand{\mediatorcolliderX}{
\begin{tikzpicture}
%\node [draw=none, align=center, font=\small] at (2,1) {\bf Condition on child of collider};
\node [draw = none, inner sep = 1] (U) at (0, 0) {$U$};
\node [draw = none, inner sep = 1] (R) at (1, 0) { $\mathcal{R}$};
\node [draw = none, inner sep = 1] (A) at (2.25, 0) {$A_{0}$};
\node [rectangle, draw=red, thick](L) at (3.5, 0) {$L_{1}$};
\node [draw = none, inner sep = 1] (Y) at (5, 0) {$Y_{2}$};
\draw [-latex] (R) to (A);
\draw [-latex, bend right=30, draw = red] (U) to (L);
\draw [-latex, bend left = 30, draw=red] (U) to (Y);
\draw [-latex,draw=red] (A) to (L);
\end{tikzpicture}
}
\newcommand{\experimentAYcollider}{
\begin{tikzpicture}
%\node [draw=none, align=center, font=\small] at (2,1) {\bf Condition on child of collider};
\node [draw = none, inner sep = 1] (R) at (0, 0) { $\mathcal{R}$};
\node [draw = none, inner sep = 1] (A) at (2, 0) {$A_{0}$};
\node [draw = none, inner sep = 1] (Y) at (3.5, 0) {$Y_{1}$};
\node [rectangle, draw=red, thick](L) at (5, 0) {$L_{2}$};
\draw [-latex] (R) to (A);
\draw [-latex,draw=red,  bend left=30] (A) to (L);
\draw [-latex,draw=red] (Y) to (L);
\end{tikzpicture}
}
\newcommand{\experimentAYcolliderU}{
\begin{tikzpicture}
%\node [draw=none, align=center, font=\small] at (2,1) {\bf Condition on child of collider};
\node [draw = none, inner sep = 1] (U) at (0, 0) {$U$};
\node [draw = none, inner sep = 1] (R) at (1, 0) { $\mathcal{R}$};
\node [draw = none, inner sep = 1] (A) at (2, 0) {$A_{0}$};
\node [draw = none, inner sep = 1] (Y) at (3.5, 0) {$Y_{1}$};
\node [rectangle, draw=red, thick](L) at (5, 0) {$L_{2}$};
\draw [-latex] (R) to (A);
\draw [-latex, bend right = 20, draw = red] (U) to (L);
\draw [-latex, bend right = 20, draw=red] (U) to (Y);
\draw [-latex, draw=red,  bend left = 20] (A) to (L);
\end{tikzpicture}
}
\newcommand{\downstreamconfounder}{
\begin{tikzpicture}
%\node [draw=none, align=center, font=\small] at (2.5,1) {\bf Condition on child of unmeasured confounder};
\node [draw=none, inner sep = 1] (U) at (0, 0) {$U_L$};
\node [draw=none, inner sep = 1] (A) at (1, 0) {$A_{1}$};
\node [draw=none, inner sep = 1] (Y) at (2, 0) {$Y_{2}$};
\node [rectangle, draw=black, thick] (L) at (3, 0) {$L^{\prime}_{3}$};
\draw [-latex, bend right=30] (U) to (Y);
\draw [-latex, bend left = 30] (U) to (L);
\draw [-latex] (U) to (A);
\end{tikzpicture}
}
\newcommand{\downstream}{
\begin{tikzpicture}
%\node [draw=none, align=center, font=\small] at (1.25,1) {\bf Unmeasured confounding};
\node [draw=none, inner sep = 1] (U) at (0, 0) {$U$};
\node [draw = none, inner sep = 1](A) at (1.5, 0) {$A_{1}$};
\node [ellipse, draw=white] (Y) at (3, 0) {$Y_{2}$};
\draw [-latex, bend left=25, draw =red] (U) to (Y);
\draw [-latex, draw =red] (U) to (A);
\end{tikzpicture}
}
\newcommand{\mediatorm}{
\begin{tikzpicture}
\node [draw=none,inner sep = 1] (A) at (0, 0) {$A_0$};
\node [rectangle, inner sep = 2, draw=black, thick] (M) at (1.5, 0) {$M_1$};
\node [draw=none,inner sep = 1] (Y) at (3, 0) {$Y_2$};
\draw [-latex] (A) to (M);
\draw [-latex] (M) to (Y);
\draw [-latex,  bend left=40, dashed] (A) to node[pos=0.5, above, draw=none, text = black] {\small direct effect} (Y);
\end{tikzpicture}
}
\newcommand{\mediatormSHORT}{
\begin{tikzpicture}
\node [draw=none, inner sep = 0]  (A) at (0, 0) {$A_0$};
\node [rectangle, draw=black, thick, inner sep = 2] (M) at (1, 0) {$M_1$};
\node [draw=none, inner sep = 0]  (Y) at (2, 0) {$Y_2$};
\draw [-latex, draw = black] (A) to (M);
\draw [-latex, draw = black] (M) to (Y);
\draw [-latex,  bend left=40, draw=black, dashed] (A) to node[pos=0.5, above, draw=none, text = black] {\tiny direct effect} (Y);
\end{tikzpicture}
}
\newcommand{\mbias}{
\begin{tikzpicture}
%\node [draw=none, align=center, font=\small] at (-.25,1) {\bf M-bias};
\node [draw=none, align=center, inner sep = 1](UA) at (0, -.25) {$U_A$};
\node [draw=none, align=center, inner sep = 1] (UY) at (0, .25) {$U_Y$};
\node [rectangle,  draw=red, thick] (L) at (1, 0) {$L_0$};
\node [draw=none, align=center, inner sep = 1](A) at (2, 0) {$A_1$};
\node [draw=none, align=center, inner sep = 1] (Y) at (3, 0) {$Y_2$};
\draw [-latex, draw = red] (UA) to (L);
\draw [-latex, draw = red] (UY) to (L);
\draw [-latex, draw = red, bend right = 30] (UA) to (A);
\draw [-latex, draw = red, bend left = 30] (UY) to (Y);
\end{tikzpicture}
}
\newcommand{\mbiasdoomed}{
\begin{tikzpicture}
%\node [draw=none, align=center, font=\small] at (1.25,1) {\bf M-bias, L is confounder};
\node [draw=none, align=center, inner sep = 1](UA) at (0, -.25) {$U_A$};
\node [draw=none, align=center, inner sep = 1] (UY) at (0, .25) {$U_Y$};
\node [rectangle,  draw=red, thick] (L) at (1, 0) {$L_0$};
\node [draw=none, align=center, inner sep = 1] (A) at (2, 0) {$A_1$};
\node [draw=none, align=center, inner sep = 1](Y) at (3, 0) {$Y_2$};
\draw [-latex, draw = black] (L) to (A);
\draw [-latex, draw = black, bend left = 30] (L) to (Y);
\draw [-latex, draw = red] (UA) to (L);
\draw [-latex, draw = red] (UY) to (L);
\draw [-latex, draw = red, bend right = 30] (UA) to (A);
\draw [-latex, draw = red, bend left = 30] (UY) to (Y);
\end{tikzpicture}
}
% solutions
\newcommand{\aandysolution}{
\begin{tikzpicture}
%\node [draw=none, align=left, font=\small] at (1.25,1) {\bf Ensure relative timing of A and Y};
\node [draw = none, inner sep = 1] (A) at (0, 0) {$A_1$};
\node [draw = none, inner sep = 1] (Y) at (1.5, 0) {$Y_2$};
\draw [-latex, draw = white] (A) to (Y);
\end{tikzpicture}
}
\newcommand{\commoncausesolved}{
\begin{tikzpicture}
\node [draw=none, align=center, font=\small] at (1.25,1) {\bf Condition on pre-exposure L};
\node [rectangle, draw=black] (L) at (0, 0) {$L_0$};
\node [draw=none, inner sep = 0] (A) at (1, 0) {$A_1$};
\node [draw=none, inner sep = 0]  (Y) at (2, 0) {$Y_2$};
\draw [-latex, draw = black] (L) to (A);
\draw [-latex, draw = white, dotted] (A) to (Y);
\draw [-latex, bend left=30, draw=black] (L) to (Y);
\end{tikzpicture}
}
\newcommand{\forksolved}{
\begin{tikzpicture}
\node [rectangle, draw=black, thin, sep = 0] (L) at (0, 0) {$A$};
\node [draw=none, inner sep = 0] (A) at (1, 0) {$B$};
\node [draw=none, inner sep = 0]  (Y) at (2, 0) {$C$};
\draw [-latex, draw = black] (L) to (A);
\draw [-latex, bend left=20, draw=black] (L) to (Y);
\end{tikzpicture}
}
\newcommand{\commoncausesolvedA}{
\begin{tikzpicture}
%\node [draw=none, align=center, font=\small] at (1.25,1) {\bf Condition on pre-exposure L};
\node [draw=none, draw=black] (L) at (0, 0) {$L_0$};
\node [draw = none, inner sep = 1] (A) at (1.5, 0) {$A_1$};
\node [draw = none, inner sep = 1] (Y) at (3, 0) {$Y_2$};
\draw [-latex, draw = black] (L) to (A);
\draw [-latex, draw = white, dotted] (A) to (Y);
\draw [-latex, bend left=25, draw=black] (L) to (Y);
\end{tikzpicture}
}
\newcommand{\commoncausesolvedAASSERTED}{
\begin{tikzpicture}
%\node [draw=none, align=center, font=\small] at (1.25,1) {\bf Condition on pre-exposure L};
\node [rectangle, draw=black] (L) at (0, 0) {$L_{\phi 0}$};
\node [draw = none, inner sep = 1] (A) at (1.5, 0) {$A_{\phi 1}$};
\node [draw = none, inner sep = 1] (Y) at (3, 0) {$Y_{\phi 2}$};
\draw [-latex, draw = black] (L) to (A);
\draw [-latex, draw = white, dotted] (A) to (Y);
\draw [-latex, bend left=25, draw=black] (L) to (Y);
\end{tikzpicture}
}
\newcommand{\commoncausesolvedAshort}{
\begin{tikzpicture}
%\node [draw=none, align=center, font=\small] at (1.25,1) {\bf Condition on pre-exposure L};
\node [rectangle, draw=black] (L) at (0, 0) {$L_0$};
\node [draw=none, inner sep = 0]  (A) at (1, 0) {$A_1$};
\node [draw=none, inner sep = 0]  (Y) at (2, 0) {$Y_2$};
\draw [-latex, draw = black] (L) to (A);
\draw [-latex, bend left=25, draw=black] (L) to (Y);
\end{tikzpicture}
}
\newcommand{\commoncausesolvedAshortbetter}{
\begin{tikzpicture}
%\node [draw=none, align=center, font=\small] at (1.25,1) {\bf Condition on pre-exposure L};
\node [rectangle, draw=black] (L) at (0, 0) {$L_0$};
\node [draw=none, inner sep = 0]  (A) at (1, 0) {$A_1$};
\node [draw=none, inner sep = 0]  (Y) at (2, 0) {$Y_2$};
%\draw [-latex, draw = black] (L) to (A);
\draw [-latex, bend left=25, draw=black] (L) to (Y);
\end{tikzpicture}
}
\newcommand{\mbiassolved}{
\begin{tikzpicture}
%\node [draw=none, align=center, font=\small] at (1,1) {\bf Do not condition on L};
\node [draw=none, inner sep = 0]  (UA) at (0, -.25) {$U_A$};
\node [draw=none, inner sep = 0]  (UY) at (0, .25) {$U_Y$};
\node [rectangle,  draw=white, thick] (L) at (1, 0) {$L_0$};
\node [draw = none, inner sep = 1] (A) at (2, 0) {$A_1$};
\node [draw = none, inner sep = 1] (Y) at (3, 0) {$Y_2$};
\draw [-latex, draw = black] (UA) to (L);
\draw [-latex, draw = black] (UY) to (L);
\draw [-latex, draw = black, bend right = 30] (UA) to (A);
\draw [-latex, draw = black, bend left = 30] (UY) to (Y);
\end{tikzpicture}
}
\newcommand{\commoncausesolvedchild}{
\begin{tikzpicture}
%\node [draw=none, align=center, font=\small] at (.25,1) {\bf Condition on pre-exposure L$^\prime$};
\node [draw=none, align=center, inner sep = 1](U) at (-1, 0) {$U_L$};
\node [rectangle, draw=black] (L1) at (0, 0) {$L^{\prime}_0$};
\node [draw=none, align=center, inner sep = 1] (A) at (1, 0) {$A_1$};
\node [draw=none, align=center, inner sep = 1] (Y) at (2, 0) {$Y_2$};
\draw [-latex, draw = black] (U) to (L1);
\draw [-latex, draw = black] (L1) to (A);
\draw [-latex, draw = black, bend left = 30] (L1) to (Y);
\draw [-latex, draw = black, bend left = 30, dotted] (U) to (Y);
\end{tikzpicture}
}
\newcommand{\commoncausesolvedchildgeneral}{
\begin{tikzpicture}
%\node [draw=none, align=center, font=\small] at (.25,1) {\bf Condition on pre-exposure L$^\prime$};
\node [draw=none, align=center, inner sep = 1](U) at (-1, 0) {$U$};
\node [rectangle, draw=black] (L1) at (0, 0) {$L_0$};
\node [draw=none, align=center, inner sep = 1] (A) at (1, 0) {$A_1$};
\node [draw=none, align=center, inner sep = 1] (Y) at (2, 0) {$Y_2$};
\draw [-latex, draw = black] (U) to (L1);
\draw [-latex, draw = black] (L1) to (A);
\draw [-latex, draw = black, bend left = 30] (L1) to (Y);
\draw [-latex, draw = black, bend left = 30, dotted] (U) to (Y);
\draw [-latex, draw = black, bend left = 30, dotted] (U) to (A);
\end{tikzpicture}
}
\newcommand{\mbiasdoomedsolved}{
\begin{tikzpicture}
%\node [draw=none, font=\small] at (1.25, 1) {\bf Condition on measured child of UA OR UY};
\node [draw=none, align=center, inner sep = 1](UA) at (0, -.5) {$U_A$};
\node [draw=none, align=center, inner sep = 1](UY) at (0, .25) {$U_Y$};
\node [rectangle,  draw=black, inner sep = 2] (L) at (1.5, 0) {$L_0$};
\node [rectangle, draw = black, thick, inner sep = 2] (L1) at (1.5, .5) {$L_{UY}$};
\node [draw=none, align=center, inner sep = 1] (A) at (2.5, 0) {$A_1$};
\node [draw=none, align=center, inner sep = 1] (Y) at (3.5, 0) {$Y_2$};
\draw [-latex, draw = black] (UA) to (L);
\draw [-latex, draw = black] (UY) to (L);
\draw [-latex, draw = black] (L) to (A);
\draw [-latex, draw = black, bend left = 20] (L) to (Y);
\draw [-latex, draw = black, bend right = 10] (UA) to (A);
\draw [-latex, draw = black] (UY) to (L1);
\end{tikzpicture}
}
\newcommand{\effectmodifierA}{
\begin{tikzpicture}
\node [rectangle,  inner sep=4pt,  draw=blue, thick] (Z) at (0,0) {F};
\node [draw = none, inner sep = 1] (A) at (1.5, 0) {$A_1$};
\node [draw = none, inner sep = 1] (Y) at (3, 0) {$Y_2$};
\bluearrow[bend left=20](Z) to (Y);
%\draw[blue,-{Circle[open,length=1.25mm]}, bend left=20] (Z) to (Y);
%\draw [-{Circle[open]}, draw=blue, bend left=20] (Z) to (Y);
\draw [-latex, draw = black] (A) to (Y);
\end{tikzpicture}
}
\newcommand{\effectmodifierB}{
\begin{tikzpicture}
\node [circle,  inner sep=4pt,  draw=blue, dashed] (Z) at (0,0) {F};
\node [draw = none, inner sep = 1] (A) at (1.5, 0) {$A_1$};
\node [draw = none, inner sep = 1] (Y) at (3, 0) {$Y_2$};
\draw [-{Circle[open, length=1.5mm]}, draw=blue, bend left=20]  (Z) to (Y);
\draw [-latex, draw = black] (A) to (Y);
\end{tikzpicture}
}
\newcommand{\effectmodifierC}{
\begin{tikzpicture}
\node [circle, inner sep=6pt, draw=blue,align=left, thick, dashed] (Z) at (0, 0) {F};
\node [rectangle] (A) at (1.5, 0) {$A_1$};
\node [circle, inner sep=4pt,  thick, dashed, draw = black, text=black] (Y) at (3.5,0) {$Y_2$};
\node [circle, inner sep=2pt, draw=blue, text=black, dashed, thick] (US) at (5.5, 1.5) {$U_{\Delta Z \rightarrowblueB Y'}$};
\node [rectangle, draw=black, thick, red, text=black](YS) at (5.5, 0) {Y$_2^{S=1}$};
\draw [-latex, draw=black] (A) to node[pos=0.5, above, draw=none, text = black] {\tiny target}(Y);
\draw [-latex, draw=red] (Y) to node[pos=0.5, above, draw=none, text = red] {\tiny bias}(YS);
\draw [-latex, draw=black] (US) to (YS);
\draw [-{Circle[open, length=1.5mm]}, draw=blue, bend left=40] (Z) to (Y);
\end{tikzpicture}
}
%measurement
% \newcommand{\measurementerroruncorrelated}{
% \begin{tikzpicture}
% \node [circle, inner sep=2pt, draw=black, dashed, inner sep = 1] (A) at (0, 0) {$A_1$};
% \node [rectangle, draw=red, inner sep = 2]  (A1) at (0, 1.5) {$A'$};
% \node [circle, inner sep=2pt, draw=black, dashed, inner sep = 1] (Y) at (2, 0) {$Y_2$};
% \node [rectangle, draw=red, inner sep = 2] (Y1) at (2, 1.5) {$Y'$};
% \draw [-latex, draw = red, dashed] (A) to node[pos=0.5, sloped, above, draw=none, text= black] {\tiny error} (A1);
% \draw [-latex, draw = red, dashed] (Y) to node[pos=0.5, sloped, above, draw=none, text= black] {\tiny error} (Y1);
% \draw [-latex, draw = black] (A) to node[pos=0.5, above, draw=none, text= black] {\tiny truth} (Y);
% \draw [-latex, draw = red, dashed, thick] (A1) to node[pos=0.5, sloped, above, draw=none, text=black] {\tiny distorted} (Y1);
% \end{tikzpicture}
% }
\newcommand{\measurementUNCOR}{
\begin{tikzpicture}
\node [circle, inner sep=2pt, draw=white] (UA) at (0, 0) {$U_A$};
\node [circle, inner sep=2pt, draw=black, dashed] (A) at (2, 0) {$A_1$};
\node [rectangle, draw=black,thick] (A1) at (4, 0) {$A'_1$};
\node [draw = none, inner sep = 1] (UY) at (6, 0) {$U_Y$};
\node [circle,  inner sep=2pt, draw=black, dashed] (Y) at (8, 0) {$Y_2$};
\node [rectangle, draw=black, thick] (Y1) at (10, 0) {$Y'_2$};
\draw [-latex, draw = black, bend left = 40] (UA) to (A1);
\draw [-latex, draw = black] (A) to (A1);
\draw [-latex, draw = black] (Y) to (Y1);
\draw [-latex, draw = black, bend left = 40] (UY) to (Y1);
\end{tikzpicture}
}
\newcommand{\measurementUCORB}{
\begin{tikzpicture}
\node [circle, draw=blue, dashed, thick] (UA) at (0, 0) {$U_{A}$};
\node [circle, draw=black, dashed] (A) at (2, 0) {$A_1$};
\node [rectangle, draw=red, thick] (A1) at (4, 0) {$A'_1$};
\node [circle, draw=blue, dashed, thick] (UY) at (6, 0) {$U_{Y}$};
\node [circle, draw=black, dashed] (Y) at (8, 0) {$Y_2$};
\node [rectangle, draw=red, thick] (Y1) at (10, 0) {$Y'_2$};
\draw [-{Circle[open, length=1.5mm]}, draw=blue, bend left=40] (UA) to (A1);
\draw [-latex, draw = black] (A) to (A1);
\draw [-latex, draw = black] (Y) to (Y1);
\draw [-{Circle[open, length=1.5mm]}, draw=blue, bend left=40] (UY) to (Y1);
\draw [-latex, bend right = 40, draw = black] (A) to node[pos=0.5, below, draw=none] {\tiny target}(Y);
\draw [-latex, bend left = 40, draw = red,  dashed, thick] (A1) to node[pos=0.5, above, draw=none, text= red] {\tiny biased}(Y1);
\end{tikzpicture}
}
\newcommand{\measurementCOR}{
\begin{tikzpicture}
\node [draw = none, inner sep = 1] (U) at (0, 0) {$U_{AY}$};
\node [circle, draw=black, dashed] (A) at (1.25, 0) {$A_1$};
\node [rectangle, draw=red, thick] (A1) at (3, 0) {$A'_1$};
\node [circle, draw=black, dashed] (Y) at (4.5, 0) {$Y_2$};
\node [rectangle, draw=red, thick] (Y1) at (6, 0) {$Y'_2$};
\draw [-latex, draw = red, bend left = 30] (U) to (A1);
\draw [-latex, draw = black] (A) to (A1);
\draw [-latex, draw = red, bend left = 30] (U) to (Y1);
\draw [-latex, draw = black] (Y) to (Y1);
\end{tikzpicture}
}
\newcommand{\measurementDIR}{
\begin{tikzpicture}
\node [draw = none, inner sep = 1] (UA) at (0, 0) {$U_A$};
\node [circle, draw=black, dashed] (A) at (1.5, 0) {$A_1$};
\node [rectangle,draw=red, thick] (A1) at (3, 0) {$A'_1$};
\node [draw = none, inner sep = 1] (UY) at (4.5, 0) {$U_Y$};
\node [circle, draw=black, dashed] (Y) at (6, 0) {$Y_2$};
\node [rectangle, draw=red, thick] (Y1) at (7.5, 0) {$Y'_2$};
\draw [-latex, draw = black,  bend right = 40] (UA) to (A1);
\draw [-latex, draw = red] (A) to (A1);
\draw [-latex, draw = red, bend left = 40] (A) to (UY);
\draw [-latex, draw =black] (Y) to (Y1);
\draw [-latex, draw = red, bend right = 40] (UY) to (Y1);
\end{tikzpicture}
}
\newcommand{\measurementCORDIR}{
\begin{tikzpicture}
\node [draw = none, inner sep = 1] (UAY) at (0, 0) {$U_{AY}$};
\node [draw = none, inner sep = 1] (UA) at (1.5, 0) {$U_A$};
\node [circle, draw=black, dashed] (A) at (3, 0) {$A_1$};
\node [rectangle, draw=red, thick] (A1) at (4.5, 0) {$A'_1$};
\node [draw = none, inner sep = 1] (UY) at (6, 0) {$U_Y$};
\node [circle, draw=black, dashed] (Y) at (7, 0) {$Y_2$};
\node [rectangle, draw=red, thick] (Y1) at (9, 0) {$Y'_2$};
\draw [-latex, draw = red] (UAY) to (UA);
\draw [-latex, draw = red, bend right = 40] (UA) to (A1);
\draw [-latex, draw = red] (A) to (A1);
\draw [-latex, draw = red,bend right = 40] (UY) to (Y1);
\draw [-latex, draw = black] (Y) to (Y1);
\draw [-latex, draw = red, bend left = 40] (A) to (UY);
\draw [-latex, draw = red, bend left = 40] (UAY) to (UY);
\end{tikzpicture}
}
\newcommand{\measurementY}{
\begin{tikzpicture}
\node [circle, draw=black, dashed] (A) at (0, 0) {$A_1$};
\node [circle, draw=black, dashed] (Y) at (1.5, 0) {$Y_2$};
\node [draw = none, inner sep = 1] (UA) at (3, 0) {$U_A$};
\node [rectangle, draw=red, thick] (A1) at (4.5, 0) {$A'$};
\node [draw = none, inner sep = 1] (UY) at (6, 0) {$U_Y$};
\node [rectangle,  draw=red, thick] (Y1) at (7.5, 0) {$Y'$};
\draw [-latex, draw = red] (Y) to (UA);
\draw [-latex, draw = red] (UA) to (A1);
\draw [-latex, draw = black, bend right = 30] (A) to (A1);
\draw [-latex, draw = black] (UY) to (Y1);
\draw [-latex, draw = red, bend left = 30] (Y) to (Y1);
\end{tikzpicture}
}
\newcommand{\measurementUNCORshort}{
\begin{tikzpicture}
\node [draw = none, inner sep = 1] (UA) at (0, 0) {$U_A$};
\node [circle, inner sep=1pt, draw=black, dashed] (A) at (1.5, 0) {$A_1$};
\node [rectangle, draw=black, thick] (A1) at (3, 0) {$A'_1$};
\node [draw = none, inner sep = 1] (UY) at (6, 0) {$U_Y$};
\node [circle,  inner sep=1pt, draw=black, dashed] (Y) at (7.5, 0) {$Y_2$};
\node [rectangle, draw=black, thick] (Y1) at (9, 0) {$Y'_2$};
\draw [-latex, draw = black, bend left = 40] (UA) to (A1);
\draw [-latex, draw = black] (A) to (A1);
\draw [-latex, draw = black] (Y) to (Y1);
\draw [-latex, draw = black, bend left = 40] (UY) to (Y1);
\end{tikzpicture}
}
% \newcommand{\measurementUNCORshortTEST}{
% \begin{tikzpicture}
% \node [circle, inner sep=1pt, draw=black, dashed] (A) at (0, 0) {$A_1$};
% \node [rectangle, draw = black, inner sep = 4, thick] (UA) at (1.5, 0) {$U_A$};
% \node [draw = none, inner sep = 1] (A1) at (3, 0) {$A'_1$};
% \node [circle,  inner sep=1pt, draw=black, dashed] (Y) at (5, 0) {$Y_2$};
% \node [rectangle, draw = black, inner sep = 4, thick](UY) at (6.5, 0) {$U_Y$};
% \node [draw = none, inner sep = 1] (Y1) at (8, 0) {$Y'_2$};
% \draw [-latex, draw = black] (A) to (UA);
% \draw [-latex, draw = black] (UA) to (A1);
% \draw [-latex, draw = black] (Y) to (UY);
% \draw [-latex, draw = black] (UY) to (Y1);
% \end{tikzpicture}
% }
\newcommand{\measurementUCORBshort}{
\begin{tikzpicture}
\node [draw = none, inner sep = 1, dashed] (UA) at (0, 0) {$U_A$};
\node [circle, inner sep=1pt, draw=black, dashed] (A) at (1.5, 0) {$A_1$};
\node [rectangle, draw=black] (A1) at (3, 0) {$A'_1$};
\node [draw = none, inner sep = 4, dashed]  (UY) at (6, 0) {$U_Y$};
\node [circle,  inner sep=1pt, draw=black, dashed] (Y) at (7.5, 0) {$Y_2$};
\node [rectangle, draw=black] (Y1) at (9, 0) {$Y'_2$};
\bluearrow[bend left = 40]  (UA) to (A1);
\draw [-latex, draw = black] (A) to (A1);
\draw [-latex, draw = black] (Y) to (Y1);
\bluearrow[bend left = 40] (UY) to (Y1);
%\draw [-latex, draw = blue, bend right = 30, thick] (UA) to (Y1);
\draw [-latex, bend right = 30, draw = black] (A) to node[pos=0.5, above, draw=none] {\tiny target}(Y);
\draw [-latex, bend left = 30, draw = red] (A1) to node[pos=0.3, above, draw=none, text= red] {\tiny biased for target}(Y1);
\end{tikzpicture}
}
% \newcommand{\measurementUCORBshortTEST}{
% \begin{tikzpicture}
% \node [circle, inner sep=1pt, draw=black, dashed] (A) at (0, 0) {$A_1$};
% \node [rectangle, draw = black, inner sep = 4, thick] (UA) at (1.5, 0) {$U_A$};
% \node [draw = none, inner sep = 1] (A1) at (3, 0) {$A'_1$};
% \node [circle,  inner sep=1pt, draw=black, dashed] (Y) at (5, 0) {$Y_2$};
% \node [rectangle, draw = black, inner sep = 4, thick](UY) at (6.5, 0) {$U_Y$};
% \node [draw = none, inner sep = 1] (Y1) at (8, 0) {$Y'_2$};
% \draw [-latex, draw = black] (A) to (UA);
% \draw [-latex, draw = black] (UA) to (A1);
% \draw [-latex, draw = black] (Y) to (UY);
% \draw [-latex, draw = black] (UY) to (Y1);
% \draw [-latex, bend right = 30, draw = black] (A) to node[pos=0.5, above, draw=none] {\tiny target}(Y);
% \draw [-latex, bend left = 30, draw = red,  dashed] (A1) to node[pos=0.5, above, draw=none, text= red] {\tiny biased for target}(Y1);
% \end{tikzpicture}
% }
\newcommand{\measurementCORshort}{
\begin{tikzpicture}
\node [draw = none, inner sep = 1] (U) at (0, 0) {$U_{AY}$};
\node [circle, draw=black, dashed] (A) at (2, 0) {$A_1$};
\node [rectangle, draw=red] (A1) at (4, 0) {$A'_1$};
\node [circle, draw=black, dashed] (Y) at (6, 0) {$Y_2$};
\node [rectangle, draw=red] (Y1) at (9, 0) {$Y'_2$};
\draw [-latex, draw = red, bend left = 30] (U) to (A1);
\draw [-latex, draw = black] (A) to (A1);
\draw [-latex, draw = red, bend left = 30] (U) to (Y1);
\draw [-latex, draw = black] (Y) to (Y1);
\end{tikzpicture}
}
\newcommand{\measurementDIRshort}{
\begin{tikzpicture}
\node [draw = none, inner sep = 1] (UA) at (0, 0) {$U_A$};
\node [circle, draw=black, dashed] (A) at (2, 0) {$A_1$};
\node [rectangle,draw=red] (A1) at (4, 0) {$A'_1$};
\node [draw = none, inner sep = 1] (UY) at (6, 0) {$U_Y$};
\node [circle, draw=black, dashed] (Y) at (7.5, 0) {$Y_2$};
\node [rectangle, draw=red] (Y1) at (9, 0) {$Y'_2$};
\draw [-latex, draw = black,  bend right = 30] (UA) to (A1);
\draw [-latex, draw = red] (A) to (A1);
\draw [-latex, draw = red, bend left = 30] (A) to (UY);
\draw [-latex, draw =black] (Y) to (Y1);
\draw [-latex, draw = red, bend right = 30] (UY) to (Y1);
\end{tikzpicture}
}
\newcommand{\measurementCORDIRshort}{
\begin{tikzpicture}
\node [draw = none, inner sep = 1] (UAY) at (0, 0) {$U_{AY}$};
\node [draw = none, inner sep = 1](UA) at (1, 0) {$U_A$};
\node [circle, draw=black, dashed, inner sep = 1] (A) at (2, 0) {$A_1$};
\node [rectangle, draw=red] (A1) at (4, 0) {$A'_1$};
\node [draw = none, inner sep = 1] (UY) at (6, 0) {$U_Y$};
\node [circle, draw=black, dashed, inner sep = 1] (Y) at (7.5, 0) {$Y_2$};
\node [rectangle, draw=red] (Y1) at (9, 0) {$Y'_2$};
\draw [-latex, draw = red] (UAY) to (UA);
\draw [-latex, draw = red, bend right = 30] (UA) to (A1);
\draw [-latex, draw = red] (A) to (A1);
\draw [-latex, draw = red,bend right = 30] (UY) to (Y1);
\draw [-latex, draw = black] (Y) to (Y1);
\draw [-latex, draw = red, bend left = 30] (A) to (UY);
\draw [-latex, draw = red, bend left = 30] (UAY) to (UY);
\end{tikzpicture}
}
\newcommand{\measurementYshort}{
\begin{tikzpicture}
\node [circle, draw=black, dashed] (A) at (0, 0) {$A_1$};
\node [circle, draw=black, dashed] (Y) at (1.5, 0) {$Y_2$};
\node [draw = none, inner sep = 1](UA) at (4, 0) {$U_A$};
\node [rectangle, draw=red] (A1) at (6, 0) {$A'$};
\node [draw = none, inner sep = 1](UY) at (7.5, 0) {$U_Y$};
\node [rectangle,  draw=red] (Y1) at (9, 0) {$Y'$};
\draw [-latex, draw = red] (Y) to (UA);
\draw [-latex, draw = red] (UA) to (A1);
\draw [-latex, draw = black, bend right = 30] (A) to (A1);
\draw [-latex, draw = black] (UY) to (Y1);
\draw [-latex, draw = red, bend left = 20] (Y) to (Y1);
\end{tikzpicture}
}
\newcommand{\effectmodification}{
\begin{tikzpicture}
\node [draw = none, inner sep = 1] (Z) at (0,0) {F};
\node [draw = none, inner sep = 1] (A) at (2, 0)  {$A_1$};
\node [draw = none, inner sep = 1] (Y) at (4, 0) {$Y_{2}$};
\draw [-latex, draw=black] (A) to (Y);
\draw [-{Circle[open, length=1.5mm]}, draw=blue, bend left=20] (Z) to (Y);
\end{tikzpicture}
}
\newcommand{\effectmodificationLONG}{
\begin{tikzpicture}
\node [rectangle,thick, draw=blue] (Z) at (0,0) {F};
\node [draw = none, inner sep = 1] (A) at (1.5, 0)  {$A_1$};
\node [draw = none, inner sep = 1] (Y) at (3, 0) {$Y_{2}$};
\draw [-{Circle[open, length=1.5mm]}, draw=blue, bend left=40] (Z) to (Y);
\draw [-latex, draw=black] (A) to (Y);
\end{tikzpicture}
}
\newcommand{\effectmodificationSHORT}{
\begin{tikzpicture}
\node [rectangle,thick, draw=blue, inner sep = 2] (Z) at (0,0) {F};
\node [draw = none, inner sep = 0](A) at (1, 0)  {$A_1$};
\node [draw = none, inner sep = 0](Y) at (2, 0) {$Y_{2}$};
\draw [-latex, draw=black] (A) to (Y);
\draw [-{Circle[open, length=1.5mm]}, draw=blue, bend left=30](Z) to (Y);
\end{tikzpicture}
}
\newcommand{\effectmodificationBASIC}{
\begin{tikzpicture}
\node [draw = none, inner sep = 0] (Z) at (0,0) {F};
\node [draw = none, inner sep = 0](A) at (1, 0)  {$A_1$};
\node [draw = none, inner sep = 0](Y) at (2, 0) {$Y_{2}$};
\draw [-latex, draw=black] (A) to (Y);
\draw [-{Circle[open, length=1.25mm]}, draw=blue, bend left=30](Z) to (Y);
\end{tikzpicture}
}
\newcommand{\effectmodificationunconditioned}{
\begin{tikzpicture}
\node [circle, dashed, thick, draw=blue, inner sep = 2] (Z) at (0,0) {F};
\node [draw = none, inner sep = 1](A) at (2, 0) {$A_{1}$};
\node [draw = none, inner sep = 1](Y) at (4, 0) {$Y_{2}$};
\draw [-latex, draw=black] (A) to (Y);
\draw [-{Circle[open, length=1.5mm]}, draw=blue, bend left=20] (Z) to (Y);
\end{tikzpicture}
}
\newcommand{\effectmodificationunconditionedSHORT}{
\begin{tikzpicture}
\node [circle, dashed, thick, draw=blue, inner sep = 2] (Z) at (0,0) {F};
\node [draw = none, inner sep = 1] (A) at (1, 0) {$A_{1}$};
\node [draw = none, inner sep = 1] (Y) at (2, 0) {$Y_{2}$};
\draw [-latex, draw=black] (A) to (Y);
\draw [-{Circle[open, length=1.5mm]}, draw=blue, bend left=30] (Z) to (Y);
\end{tikzpicture}
}
\newcommand{\randomisation}{
\begin{tikzpicture}
\node [draw = none, inner sep = 1] (R) at (0,0) {$\mathcal{R}$};
\node [draw = none, inner sep = 1] (A) at (1, 0) {$A_{1}$};
\node [draw = none, inner sep = 1] (Y) at (2, 0) {$Y_{2}$};
\draw [-latex, draw=black] (R) to (A);
\end{tikzpicture}
}
\newcommand{\directeffectmodification}{
\begin{tikzpicture}
\node [rectangle, draw=blue, thick, inner sep = 2] (Z) at (0,0) {F};
\node [draw = none, inner sep = 1] (G) at (1.25, 0) {G};
\node [draw = none, inner sep = 1] (A) at (2.75, 0) {$A_1$};
\node [draw = none, inner sep = 1] (Y) at (4, 0) {$Y_2$};
\draw [-latex, draw=black] (A) to (Y);
\draw [-{Circle[open, length=1.5mm]}, draw=blue, bend left=20] (Z) to (Y);
\draw [-latex, draw = black] (Z) to (G);
\end{tikzpicture}
}
\newcommand{\indirecteffectmodification}{
\begin{tikzpicture}
\node [circle, dashed, draw=blue, thick, inner sep = 2] (Z) at (0,0) {F};
\node [rectangle, draw=blue, thick, inner sep = 2] (G) at (1.25, 0) {$G$};
\node [draw = none, inner sep = 1] (A) at (2.75, 0) {$A_1$};
\node [draw = none, inner sep = 1] (Y) at (4, 0) {$Y_2$};
\draw [-latex, draw=black] (A) to (Y);
\draw [-{Circle[open, length=1.5mm]}, draw=blue, bend left=20] (Z) to (Y);
\draw [-latex, draw = black] (Z) to (G);
\end{tikzpicture}
}
\newcommand{\indirecteffectmodificationB}{
\begin{tikzpicture}
\node [draw = none, inner sep = 1] (A) at (0, 0)  {$A_1$};
\node [draw = none, inner sep = 1] (Y) at (1.25, 0) {$Y_2$};
\node [circle, draw=blue, dashed, thick, inner sep = 2] (Z) at (-2,0) {F};
\node [rectangle, draw=black] (G) at (-1, 0) {$G$};
\draw [-latex, draw=black] (A) to (Y);
\draw [-{Circle[open, length=1.5mm]}, draw=blue, bend left=20] (Z) to (Y);
\draw [-latex, draw = black] (Z) to (G);
\end{tikzpicture}
}
\newcommand{\collidereffectmodification}{
\begin{tikzpicture}
\node [circle, dashed, thick, draw=blue, inner sep = 2] (Z) at (0, .5) {F};
\node [rectangle, thick, draw=blue, thick] (B) at (0, -.5) {$B$};
\node [rectangle, thick, draw=blue] (G) at (1.5,0) {G};
\node [draw = none, inner sep = 1] (A) at (2.5, 0) {$A_1$};
\node [draw = none, inner sep = 1] (Y) at (4, 0) {$Y_2$};
\draw [-latex, draw=black] (A) to (Y);
\draw [-{Circle[open, length=1.5mm]}, draw=blue, bend left=20](Z) to (Y);
\draw [-latex, draw=black] (Z) to (G);
\draw [-latex, draw=black] (B) to (G);
\end{tikzpicture}
}
\newcommand{\childeffectmodification}{
\begin{tikzpicture}
\node [rectangle, thick, draw=blue] (Z) at (0, .5) {F};
\node [rectangle, draw=black] (B) at (0, -.5) {$B$};
\node [rectangle, draw=black] (G) at(1.5,0) {G};
\node [draw = none, inner sep = 1] (A) at (2.5, 0) {$A_1$};
\node [draw = none, inner sep = 1] (Y) at (4, 0) {$Y_2$};
\draw [-latex, draw=black] (A) to (Y);
\draw [-{Circle[open, length=1.5mm]}, draw=blue, bend left=20] (Z) to (Y);
\draw [-latex, draw=black] (Z) to (G);
\draw [-latex, draw=black] (B) to (G);
\end{tikzpicture}
}
\renewcommand*{\restriction}{
\begin{tikzpicture}
\node [circle, thick, draw=blue, dashed, thick] (F) at (0, 0) {F$^{S=\{0,1\}}$};
\node [draw = none, inner sep = 1] (A) at (2, 0) {A$_1^{S=\{0,1\}}$};
\node [circle, draw=black, dashed, thick] (Y) at (6,0) {Y$_2^{S=\{0,1\}}$};
\node [rectangle, draw=red, thick](YS) at (9, 0) {Y$_2^{S=1}$};
\node [circle, inner sep = 2pt, draw=blue,dashed,thick] (US) at (9,1.5) {$U_{\Delta Z \rightarrowblueB Y'}$};
\draw [-latex, draw = red, dashed, thick] (Y) to  node[pos=0.5, draw=none, above, text= red] {\tiny biased }(YS);
\draw [-latex, bend left=50, draw=blue] (F) to node[pos=0.5, draw=none, above, text= black] {\tiny } (Y);
\draw [-latex, draw=black] (A) to node[pos=0.5, draw=none, above, text= black] {\tiny target}(Y);
\draw [-{Circle[open, length=1.5mm]}, draw=blue] (US) to (YS);
\end{tikzpicture}
}
\newcommand*{\restrictionSHORT}{
\begin{tikzpicture}
\node [circle, draw=blue, dashed, thick, inner sep = 2] (Z) at (0, 0) {$Z^S$};
\node [draw = none,  inner sep = 1] (A) at (1, 0) {$A^S$};
\node [circle, draw=black, dashed, thick,  inner sep = 2] (Y) at (2.5,0) {$Y_2^S$};
\node [rectangle, draw=red](YS) at (4.5, 0) {Y$_2^{S=1}$};
\node [circle, inner sep = 1pt, draw=blue, dashed] (US) at (4.5,1.5) {$U_{\Delta Z \rightarrowblueB Y'}$};
\draw [-latex, draw = blue] (US) to (YS);
\draw [-latex, draw = red, dashed, thick] (Y) to (YS);
\draw [-{Circle[open, length=1.5mm]}, draw=blue, bend left=20] (Z) to  (Y);
\draw [-latex, draw=black] (A) to (Y);
\end{tikzpicture}
}
\newcommand*{\restrictionbaseline}{
\begin{tikzpicture}
\node [circle, thick, draw=blue, dashed, thick, inner sep = 2] (Z) at (0, 0) {F$^S$};
\node [draw = none, inner sep = 1] (A) at (2, 0) {$A_1^{S = 1}$};
\node [circle, draw=red, dashed, thick,  inner sep = 2] (Y) at (4,0) {$Y_2^{S={0,1}}$};
\node [rectangle, draw=red, thick](YS) at (6, 0) {Y$_2^{S=1}$};
%\node [circle, inner sep = 2pt, draw=blue,dashed,thick] (US) at (6,1.5) {$U_{\Delta Z \rightarrowblueB Y'}$};
\draw [-latex, draw = black] (Y) to  (YS);
\draw [-{Circle[open, length=1.5mm]}, draw=blue, bend left=40] (Z) to (Y);
\draw [-latex, draw=red, dashed, bend left = 40] (A) (YS);
%\draw [-latex, draw = blue] (US) to (YS);
\end{tikzpicture}
}
\newcommand*{\restrictionbaselineSHORT}{
\begin{tikzpicture}
\node [circle, thick, draw=blue, dashed, thick, inner sep = 2] (Z) at (0, -1.5) {F$^S$};
\node [circle,  draw=blue, dashed, thick, inner sep = 2] (ZS) at (0, 0) {F$^{S=1}$};
\node [circle,  draw=blue, dashed, inner sep = 1] (UZ) at (0, 1.5) {$U_Z$};
\node [circle, draw=black, dashed, inner sep = 1] (A) at (1.5, -1.5) {$A_1^{S}$};
\node [rectangle, draw=red, inner sep = 1]  (AS) at (1.5, 0) {$A_1^{S = 1}$};
\node [circle,  draw=blue, dashed, inner sep = 1] (UA) at (1.5, 1.5) {$U_A$};
\node [circle, draw=black, dashed, inner sep = 1] (Y) at (3,-1.5) {$Y_2^S$};
\node [rectangle, draw=red, inner sep = 1] (YS) at (3, 0) {Y$_2^{S=1}$};
\node [circle, inner sep = 0pt, draw=blue, dashed] (UY) at (3,1.5) {$U_Y$};
\draw [-latex, draw = black] (UZ) to  (ZS);
\draw [-latex, draw = black] (UA) to  (AS);
\draw [-{Circle[open, length=1.5mm]}, draw=blue] (UY) to (YS);
\draw [-latex, draw = black] (Z) to  (ZS);
\draw [-latex, draw = black] (A) to  (AS);
\draw [-latex, draw = black] (Y) to  (YS);
\draw [-latex, draw = black] (A) to (Y);
\draw [-latex, draw = red, dashed] (AS) to (YS);
\draw [-{Circle[open, length=1.5mm]}, draw=blue, bend right=40] (Z) to (Y);
\draw [-{Circle[open, length=1.5mm]}, draw=blue, bend right=40] (UZ) to (UY);
\end{tikzpicture}
}
\newcommand*{\restrictionbaselineSHORTCORDIR}{
\begin{tikzpicture}
\node [circle, thick, draw=blue, dashed, thick, inner sep = 2] (Z) at (0, -1.5) {F$^S$};
\node [circle,  draw=blue, dashed, thick, inner sep = 2] (ZS) at (0, 0) {F$^{S=1}$};
\node [circle,  draw=blue, dashed, inner sep = 1] (UZ) at (0, 1.5) {$U_Z$};
\node [circle, draw=black, dashed, inner sep = 1] (A) at (1.25, -1.5) {$A_1^{S}$};
\node [rectangle, draw=red, inner sep = 1] (AS) at (1.25, 0) {$A_1^{S = 1}$};
\node [circle,  draw=blue, dashed, inner sep = 1] (UA) at (1.25, 1.5) {$U_A$};
\node [circle, draw=black, dashed, inner sep = 1] (Y) at (3,-1.5) {$Y_2^S$};
\node [rectangle, draw=red, inner sep = 1] (YS) at (3, 0) {Y$_2^{S=1}$};
\node [circle, inner sep = 0pt, draw=blue, dashed] (UY) at (3,1.5) {$U_Y$};
\draw [-latex, draw = black] (UZ) to  (ZS);
\draw [-latex, draw = black] (UA) to  (AS);
\draw [-latex, draw = blue] (UY) to (YS);
\draw [-latex, draw = black] (Z) to  (ZS);
\draw [-latex, draw = black] (A) to  (AS);
\draw [-latex, draw = black] (Y) to  (YS);
\draw [-latex, draw = black] (A) to (Y);
\draw [-latex, draw = red, dashed] (AS) to (YS);
\draw [-{Circle[open, length=1.5mm]}, draw=blue, bend right=40]] (Z) to (Y);
\draw [-{Circle[open, length=1.5mm]}, draw=blue, bend right=40] (UZ) to (UY);
\draw [-latex,  draw=black] (UA) to (UY);
\end{tikzpicture}
}
%targetvalidity
\newcommand*{\restrictionbaselineSHORTCORZ}{
\begin{tikzpicture}
\node [draw = none, inner sep = 0] (UAY) at (0, 0) {$U_{AY}$};
\node [draw = none, inner sep = 0] (UA) at (1.5, 0) {$U_A$};
\node [circle, dashed, draw = black, inner sep = 1] (A) at (3, 0) {$A_1^{}$};
\node [rectangle, draw=red, thick, inner sep = 4](AS) at (4.5, 0) {$A_1^{}$};
\node [draw = none, inner sep = 0] (UY) at (7,0) {$U_Y$};
\node [circle, dashed, draw = black, inner sep = 1] (Y) at (6,0) {$Y_2^{}$};
\node [rectangle, draw=red, thick, inner sep = 4] (YS) at (9, 0) {$Y_2^{}$};
\draw [-latex, draw = red, bend right = 30] (UA) to  (AS);
\draw [-latex, draw = red,  bend right = 30] (UY) to (YS);
\draw [-latex, draw = red] (A) to  (AS);
\draw [-latex, draw = red] (Y) to  (YS);
\draw [-latex, draw = black, bend right = 40] (A) to node[pos=0.5, above, draw=none, text= black] {\tiny target ATE}(Y);
\draw [-latex, draw = red, dashed,  bend left = 40, thick] (AS) to node[pos=0.5, above, draw=none, text= red] {\tiny biased ATE for target}(YS);
\draw [-latex, red, bend left = 30] (UAY) to (UA);
\draw [-latex, bend left=40, draw=red] (UAY) to (UY);
\end{tikzpicture}
}
\newcommand{\measurementCORDIRshortCULTURE}{
\begin{tikzpicture}
\node [draw = none, dashed, inner sep = 0] (UAY) at (0, 0) {$U_{AY^{T}}$};
\node [draw = none, inner sep = 0](UA) at (1.0, 0) {$U_A$};
\node [draw = none, inner sep = 0](R) at (2, 0) {$\mathcal{R}$};
\node [circle, draw=black, dashed, inner sep = 1] (A) at (3, 0) {$A_1$};
\node [rectangle, draw=red] (A1) at (5, 0) {$A^{'}_1$};
\node [draw = none, inner sep = 1] (UY) at (6, 0) {$U_Y$};
\node [circle, draw=black, dashed, inner sep = 1] (Y) at (7.5, 0) {$Y_2$};
\node [rectangle, draw=red, inner sep = 1] (Y1) at (9, 0) {$Y^{'}_2$};
\draw [-latex, draw = red] (UAY) to (UA);
\draw [-latex, draw = red, bend right = 25] (UA) to (A1);
\draw [-latex, draw = black] (R) to (A);
\draw [-latex, draw = black] (A) to (A1);
\draw [-latex, draw = red,bend right = 25] (UY) to (Y1);
\draw [-latex, draw = black] (Y) to (Y1);
%\draw [-latex, draw = blackred, bend left = 30] (A) to (UY); OPTIONAL directed error
\draw [-latex, draw = red, bend left = 25] (UAY) to  node[pos=0.5, above, draw=none, text= red]{\tiny ambitious target}(UY);
\end{tikzpicture}
}
\newcommand{\restrictionbaselineCULTURE}{
\begin{tikzpicture}
%\node [draw = none, dashed, inner sep = 0] (ULY) at (0, 0) {$U_{FY^{T}}$};
\node [draw = none, inner sep = 0](UL) at (0, 0) {$U_F$};
\node [circle, draw=black, dashed,  inner sep =6] (L) at (2.5, 0) {$F$};
\node [rectangle, draw=red, thick] (L1) at (4.5, 0) {$F^{'}$};
\node [rectangle] (R) at (6, 0) {$\mathcal{R}$};
\node [draw = none, inner sep = 1] (A) at (7, 0) {$A_1$};
\node [draw = none, inner sep = 1] (Y) at (9, 0) {$Y_2$};
\draw [-latex, draw = black]  (R) to (A);
%\draw [-latex, draw = red]  (ULY) to (UL);
\draw [-latex, draw = red, bend right = 40]  (UL) to (L1);
\draw [-latex, draw = red] (L) to (L1);
\draw [-{Circle[open, length=1.5mm]}, draw=blue, bend left = 25] (L) to (Y);
%\draw [-latex, draw=red, bend left = 25] (ULY) to (Y);
\draw [-latex, draw = black]  (A) to (Y);
\end{tikzpicture}
}
\newcommand{\restrictionbaselineCULTUREl}{
\begin{tikzpicture}
\node [draw = none, dashed, inner sep = 0] (ULY) at (0, 0) {$U_{LY^{T}}$};
\node [draw = none, inner sep = 0](UL) at (1.5, 0) {$U_L$};
\node [circle, draw=black, dashed,  inner sep =6] (L) at (3, 0) {$L$};
\node [rectangle, draw=red, thick] (L1) at (5, 0) {$L^{'}$};
\node [draw = none, inner sep = 1] (A) at (7, 0) {$A_1$};
\node [draw = none, inner sep = 1] (Y) at (9, 0) {$Y_2$};
\draw [-latex, draw = red]  (ULY) to (UL);
\draw [-latex, draw = red, bend right = 40]  (UL) to (L1);
\draw [-latex, draw = red] (L) to (L1);
\draw [-latex, draw=red, bend left = 25] (ULY) to (Y);
%\draw [-{Circle[open, length=1.5mm]}, draw=blue, bend left = 25] (ULY) to (Y);
\draw [-latex, draw = red, bend left = 25]  (L) to (A);
\draw [-latex, draw = red, bend left = 25]  (L) to (Y);
\end{tikzpicture}
}
% response
\newcommand{\restrictionbaselineCULTURElr}{
\begin{tikzpicture}
%\node [draw = none, dashed, inner sep = 5] (ULY) at (0, 0) {~~~};
\node [draw = none, inner sep = 0](UL) at (0, 0) {$U_L$};
\node [rectangle, draw=black, inner sep = 6] (L) at (3, 0) {$L$};
\node [draw = none, inner sep = 1] (A) at (6, 0) {$A_1$};
\node [draw = none, inner sep = 1] (Y) at (9, 0) {$Y_2$};
\draw [-latex, draw=black, bend left = 25] (L) to (Y);
%\draw [-{Circle[open, length=1.5mm]}, draw=blue, bend left = 25] (ULY) to (Y);
\draw [-latex, draw = black]  (L) to (A);
\draw [-latex, draw = black]  (UL) to (L);

\end{tikzpicture}
}
\newcommand{\measurementCORDIRshortCULTUREresponse}{
\begin{tikzpicture}
% DO NOT DELETE
%\node [circle, draw = black, dashed, inner sep = 0] (UAY) at (0, 0) {$U_{AY^{T}}$};
\node [draw = none, inner sep = 0](UA) at (0, 0) {$U_A$};
\node [draw = none, inner sep = 0](R) at (1, 0) {$\mathcal{R}$};
\node [circle, draw=black, dashed, inner sep = 1] (A) at (2.5, 0) {$A_1$};
\node [rectangle, draw=black] (A1) at (4.5, 0) {$A^{'}_1$};
\node [draw = none, inner sep = 1] (UY) at (6, 0) {$U_Y$};
\node [circle, draw=black, dashed, inner sep = 1] (Y) at (7, 0) {$Y_2$};
\node [rectangle, draw=black, inner sep = 1] (Y1) at (9, 0) {$Y^{'}_2$};
%\draw [-latex, draw = red] (UAY) to (UA);
\draw [-latex, draw = black] (R) to (A);
\draw [-latex, draw = black, bend right = 30] (UA) to (A1);
\draw [-latex, draw = black] (A) to node[pos=0.5, above, draw=none, text= black]{\tiny eligible}(A1);
\draw [-latex, draw = black,bend right = 40] (UY) to  (Y1);
\draw [-latex, draw = black] (Y) to node[pos=0.5, above, draw=none, text= black]{\tiny eligible}(Y1);
%\draw [-latex, draw = red, bend left = 30] (A) to (UY); OPTIONAL directed error
%\draw [-latex, draw = red, bend left = 30] (UAY) to (UY);
\end{tikzpicture}
}
\newcommand*{\restrictionbaselineCULTUREresponse}{
\begin{tikzpicture}
\node [rectangle, draw = black, inner sep =6] (F) at (0, 0) {$F=1$};
\node [rectangle] (R) at (3, 0) {$\mathcal{R}$};
\node [draw = none, inner sep = 1] (A) at (6, 0) {$A_1$};
\node [draw = none, inner sep = 1] (Y) at (9, 0) {$Y_2$};
\draw [-latex, draw = black]  (R) to (A);
\draw [-latex, draw = black]  (A) to (Y);
\draw [-{Circle[open, length=1.5mm]}, draw=blue, bend left = 25] (F) to (Y);

\end{tikzpicture}
}
\newcommand*{\restrictionbaselineCULTUREresponsex}{
\begin{tikzpicture}
\node [rectangle, draw = black, inner sep =6] (F) at (0, 0) {$F$};
\node [rectangle] (R) at (3, 0) {$\mathcal{R}$};
\node [draw = none, inner sep = 1] (A) at (6, 0) {$A_1$};
\node [draw = none, inner sep = 1] (Y) at (9, 0) {$Y_2$};
\draw [-latex, draw = black]  (R) to (A);
\draw [-latex, draw = black]  (A) to (Y);
\draw [-{Circle[open, length=1.5mm]}, draw=blue, bend left = 25] (F) to (Y);

\end{tikzpicture}
}
\newcommand*{\restrictionbaselineSHORTCOR}{
\begin{tikzpicture}
\node [circle, thick, draw=blue, dashed, thick, inner sep = 2] (Z) at (0, -1.5) {F$^S$};
\node [circle,  draw=blue, dashed, thick, inner sep = 2] (ZS) at (0, 0) {F$^{S=1}$};
\node [circle,  draw=blue, dashed, inner sep = 1] (UZ) at (0, 1.5) {$U_Z$};
\node [circle, draw=black, dashed, inner sep = 1] (A) at (1.25, -1.5) {$A_1^{S}$};
\node [rectangle, draw=red, inner sep = 1] (AS) at (1.25, 0) {$A_1^{S = 1}$};
\node [circle,  draw=blue, dashed, inner sep = 1] (UA) at (1.25, 1.5) {$U_A$};
\node [circle, draw=black, dashed, inner sep = 1] (Y) at (3,-1.5) {$Y_2^S$};
\node [rectangle, draw=red, inner sep = 1] (YS) at (3, 0) {Y$_2^{S=1}$};
\node [circle, inner sep = 0pt, draw=blue, dashed] (UY) at (3,1.5) {$U_Y$};
\draw [-latex, draw = black] (UZ) to  (ZS);
\draw [-latex, draw = black] (UA) to  (AS);
\draw [-{Circle[open, length=1.5mm]}, draw=blue] (UY) to (YS);
\draw [-latex, draw = black] (Z) to  (ZS);
\draw [-latex, draw = black] (A) to  (AS);
\draw [-latex, draw = black] (Y) to  (YS);
\draw [-latex, draw = black] (A) to (Y);
\draw [-latex, draw = red, dashed] (AS) to (YS);
\draw [-{Circle[open, length=1.5mm]}, draw=blue, bend right=40](Z) to (Y);
\draw [-{Circle[open, length=1.5mm]}, draw=blue, bend right=40] (UZ) to (UY);
\end{tikzpicture}
}
\newcommand*{\restrictionbaselineSHORTCORB}{
\begin{tikzpicture}
\node [circle, thick, draw=blue, dashed, thick, inner sep = 2] (F) at (0, -1.5) {$F^S$};
\node [circle,  draw=blue, dashed, thick, inner sep = 2] (ZS) at (0, 0) {$F^{S=1}$};
\node [circle,  draw=blue, dashed, inner sep = 1] (UZAY) at (0, 1.5) {$U_{FAY}$};
\node [circle, draw=black, dashed, inner sep = 1] (A) at (1.25, -1.5) {$A_1^{S}$};
\node [draw = none, inner sep = 1] (AS) at (1.25, 0) {$A_1^{S = 1}$};
\node [circle, draw=black, dashed, inner sep = 1] (Y) at (3,-1.5) {$Y_2^S$};
\node [rectangle, draw=red, thick](YS) at (3, 0) {Y$_2^{S=1}$};
\draw [-latex, draw = black, bend left = 00] (UZAY) to  (ZS);
\draw [-latex, draw = black, bend left = 20] (UZAY) to  (AS);
\draw [-latex, draw = blue, bend left = 30] (UZAY) to  (YS);
\draw [-latex, draw = black] (F) to  (ZS);
\draw [-latex, draw = black] (A) to  (AS);
\draw [-latex, draw = black] (Y) to  (YS);
\draw [-latex, draw = black] (A) to (Y);
\draw [-latex, draw = red, dashed] (AS) to (YS);
\draw [-{Circle[open, length=1.5mm]}, draw=blue, bend right=40] (Z) to (Y);
\end{tikzpicture}
}
\newcommand{\restrictionE}{
\begin{tikzpicture}
\node [draw=none, font = \small]  (S) at (.3, 1.5) {S=$\{0,1\}$};
\node [draw = none, inner sep = 1] (U) at (0, 0) {$U_{AY}$};
\node [circle, inner sep=2pt, draw=black, dashed] (A) at (2, 0) {$A_1$};
\node [rectangle, draw=red, thick] (A1) at (4, 0) {$A'_1$};
\node [circle, inner sep=2pt, draw=black, dashed] (Y) at (6, 0) {$Y_2$};
\node [rectangle, draw=red, thick] (Y1) at (8, 0) {$Y'_2$};
\draw [-latex, draw = red, bend left = 40] (U) to (A1);
\draw [-latex, draw =black] (A) to (A1);
\draw [-latex, draw = red, bend left = 40] (U) to node[pos=0.5, sloped, above, draw=none, text = red]{\tiny Correlated measurement error}(Y1);
\draw [-latex, draw = black] (Y) to (Y1);
\end{tikzpicture}
}
\newcommand{\restrictionF}{
\begin{tikzpicture}
\node [draw=none, font = \small]  (S) at (0, 1) {S=1};
\node [circle, inner sep=2pt, draw=white] (UA) at (0, 0) {$U_A$};
\node [circle, inner sep=2pt, draw=black, dashed] (A) at (2, 0) {$A_1$};
\node [rectangle, draw=black, thick] (A1) at (4, 0) {$A'_1$};
\node [draw = none, inner sep = 1] (UY) at (6, 0) {$U_Y$};
\node [circle, inner sep=2pt, draw=black, dashed] (Y) at (8, 0) {$Y_2$};
\node [rectangle, draw=black, thick] (Y1) at (10, 0) {$Y'_2$};
\draw [-latex, draw = black, bend left = 40] (UA) to (A1);
\draw [-latex, draw = black] (A) to (A1);
\draw [-latex, draw = black] (Y) to (Y1);
\draw [-latex, draw = black, bend left = 40] (UY) to (Y1);
\end{tikzpicture}
}
\newcommand{\restrictionG}{
\begin{tikzpicture}
\node [draw=none, font = \small]  (S) at (-.3, 2.35) {S=$\{0,1\}$};
\node [rectangle, inner sep=4pt, draw=blue, thick] (Z) at (0, 0)  {${ \text{Country}_{F \rightarrowblueB Y}}$};
\node [rectangle, draw = white] (A) at (3, 0) {$A_1$};
\node [circle, inner sep=2pt, draw=white] (Y) at (8, 0) {$Y_2$};
\draw [-{Circle[open, length=1.5mm]}, draw=blue, bend left=30] (Z) to node[pos=0.5, above, draw=none, text = black]{\tiny culture-level heterogeneity} (Y);
\draw [-latex, draw = black] (A) to node[pos=0.5, above, draw=none, text = black]{\tiny ambitious target}(Y);
\end{tikzpicture}
}
\newcommand{\restrictionGG}{
\begin{tikzpicture}
\node [draw=none, font = \small] (S) at (-.5, 2.35) {S=$\{0,1\}$};
\node [circle, inner sep=2pt, draw=blue, thick, dashed] (Z) at (0, 0)  {$ \text{Country}_{F \rightarrowblueB Y}$};
\node [rectangle, draw = white] (A) at (3, 0) {$A_1$};
\node [circle, inner sep=2pt, draw=white] (Y) at (8, 0) {$Y_2$};
\draw [-{Circle[open, length=1.5mm]}, draw=blue, bend left=30](Z) to node[pos=0.5, above, draw=none, text = black]{\tiny culture-level heterogeneity} (Y);
\draw [-latex, draw = black] (A) to node[pos=0.5, above, draw=none, text = black]{\tiny ambitious target}(Y);
\end{tikzpicture}
}
\newcommand{\restrictionGGG}{
\begin{tikzpicture}
\node [draw=none, font = \small] (S) at (0, 1.35) {S=$\{0,1\}$};
\node [circle, inner sep=2pt, draw=blue, dashed, thick] (U) at (0, 0) {$U_{FY}$};
\node [rectangle, inner sep=2pt, draw=blue, thick] (Z) at (4, 0)  {$ \text{Country}_{F \rightarrowblueB Y}$};
\node [rectangle, draw = white] (A) at (6, 0) {$A_1$};
\node [circle, inner sep=2pt, draw=black, dashed] (Y) at (10, 0) {$Y_2$};
\node [rectangle, draw=red, thick] (Y1) at (14, 0) {$Y'_2$};
\draw [-{Circle[open, length=1.5mm]}, draw=blue] (U) to  node[pos=0.5,above, draw=none, text = black]{\tiny } (Z);
\draw [-{Circle[open, length=1.5mm]}, draw=blue, bend left=30] (U) to  node[pos=0.5,above, draw=none, text = black]{\tiny biased effect-modifier heterogeneity} (Y1);
\draw [-latex, draw = red,  dashed, thick] (Y) to node[pos=0.5, above, draw=none, text = red]{\tiny biased ATE}(Y1);
\draw [-{Circle[open, length=1.5mm]}, draw=blue, bend right=20] (Z) to node[pos=0.5, below, draw=none, text = black]{\tiny target ATE} (Y);
\draw [-latex, draw = black] (A) to node[pos=0.5, above, draw=none, text = black]{\tiny target}(Y);
\end{tikzpicture}
}
\newcommand{\restrictionH}{
\begin{tikzpicture}
\node [draw=none, font = \small] (S) at (0, 1) {S=1};
\node [circle, inner sep=4pt, draw=blue, dashed] (Z) at (0, 0) {F};
\node [draw = none, inner sep = 1] (A) at (2, 0) {$A_1$};
\node [draw = none, inner sep = 1] (Y) at (6, 0) {$Y_2$};
\draw [-{Circle[open, length=1.5mm]}, draw=blue, bend left=30] (Z) to (Y);
\draw [-latex, draw = black] (A) to node[pos=0.5, above, draw=none, text = black]{\tiny modest target}(Y);
\end{tikzpicture}
}
\newcommand{\attritionB}{
\begin{tikzpicture}
\node [rectangle, draw=white, inner sep = 2, thick] (U1) at (0,1) {U1};
\node [draw = none, inner sep = 1] (U2) at (0,-1) {U2};
\node [rectangle, draw=red, align=left] (S) at (2, 0) {$S = 1$};
\node [draw = none, inner sep = 1] (A) at (4, 0) {$A_{1}$};
\node [draw = none, inner sep = 1] (Y) at (6, 0) {$Y_{2}$};
\draw [-latex, draw=red] (U1) to (S);
\draw [-latex, draw =red] (U2) to (S);
\draw [-latex, draw=red, bend left=30] (U1) to (Y);
\draw [-latex, draw =red, bend right=20] (U2) to (A);
\end{tikzpicture}
}
\newcommand{\attritionBshort}{
\begin{tikzpicture}
% wrong
\node [rectangle, draw=white, inner sep = 1] (U1) at (0,.25) {U1};
\node [draw = none, inner sep = 1] (U2) at (0,-.25) {U2};
\node [rectangle, draw=red, align=left, inner sep =1] (S) at (1, 0) {\footnotesize $S = 1$};
\node [draw = none, inner sep = 1] (R)  at (2, 0) { $\mathcal{R}$};
\node [draw = none, inner sep = 1] (A) at (2.75, 0) {$A_{1}$};
\node [draw = none, inner sep = 1] (Y) at (3.75, 0) {$Y_{2}$};
\draw [-latex, draw=red] (U1) to (S);
\draw [-latex, draw =red] (U2) to (S);
\draw [-latex, draw=red, bend left = 30] (U1) to (Y);
\draw [-latex, draw =red, bend right = 20] (U2) to (R);
\draw [-latex, draw =red] (R) to (A);
\end{tikzpicture}
}
\newcommand{\attritionBB}{
\begin{tikzpicture}
\node [draw = none, inner sep = 1] (U1) at (0,1) {U1};
\node [draw = none, inner sep = 1] (U2) at (0,-1) {U2};
\node [rectangle, draw=black, align=left, inner sep =2] (S) at (2, 0) {\footnotesize $S = 1$};
\node [draw=none, inner sep = 2] (A) at (4, 0) {$A_{1}$};
\node [draw = none, inner sep = 1] (Y) at (6, 0) {$Y_{2}$};
\node [rectangle, draw=black, align=left, inner sep =1] (L) at (3, 1.5) {$L_{0}$};
\draw [-latex, draw=black] (U1) to (S);
\draw [-latex, draw=black,bend left = 15] (U1) to (L);
\draw [-latex, draw =black] (U2) to (S);
\draw [-latex, draw=black, bend left = 10] (L) to (Y);
\draw [-latex, draw =black, bend right = 20] (U2) to (A);
\end{tikzpicture}
}
\newcommand{\attritionBBshort}{
% wrong
\begin{tikzpicture}
\node [rectangle, draw=white, inner sep = 1] (U1) at (0,.25) {U1};
\node [draw = none, inner sep = 1] (U2) at (0,-.25) {U2};
\node [rectangle, draw=black, align=left, inner sep =1] (S) at (1, 0) {\tiny $S = 1$};
\node [draw = none, inner sep = 1] (R)  at (1.75, 0) { $\mathcal{R}$};
\node [draw = none, inner sep = 1] (A) at (2.5, 0) {$A_{1}$};
\node [draw = none, inner sep = 1] (Y) at (3.25, 0) {$Y_{2}$};
\node [rectangle, draw=black, inner sep =1] (L) at (1,0.5) {$L_{0}$};
\draw [-latex, draw=black] (U1) to (S);
\draw [-latex, draw =black] (U2) to (S);
\draw [-latex, draw=black, bend left = 10] (U1) to (L);
\draw [-latex, draw =black, bend right = 20] (U2) to (R);
\draw [-latex, draw=black, bend left = 10] (L) to (Y);
\draw [-latex, draw =black] (R) to (A);
\end{tikzpicture}
}
\newcommand{\mediationfull}{
\begin{tikzpicture}[scale=1] % Adjust the scale factor as needed
%\node [draw=none,  align=left, font = \small] (sign) at (3.5, 2.5) {Treatment affects confounder of mediator and outcome};
\node [rectangle, draw=black, thick,  inner sep = 4] (L) at (0, 0) {L$$};
\node [rectangle, draw=black, thick,  inner sep = 4] (Q) at (1, 0) {Q$$};
\node [ellipse, draw=white] (A) at (4, 0) {A$$};
\node [rectangle, draw=red,  inner sep = 4, thick](Z) at (7, 0) {V};
\node [rectangle, draw = black](M) at (11, 0) {M$$};
\node [draw = none, inner sep = 4](Y) at (13, 0) {Y$$};
\draw [-latex, draw=black, bend left = 40] (L) to node [pos=0.5, above, draw=none, text = black] {\tiny confounder $A \to Y$} (A);
\draw [-latex, draw=black, bend right = 25] (L) to node [pos=0.5, above, draw=none, text = black] {\tiny confounder $A \to Y$} (Y);
\draw [-latex, draw=black, bend left = 0] (Q) to  node [pos=0.5, above, draw=none, text = black] {\tiny confounder $A \to M$} (A);
\draw [-latex, draw=black, bend left = 30] (Q) to  node [pos=0.5, above, draw=none, text = black] {\tiny confounder $A \to M$} (M);
\draw [-latex, draw= red, bend left = 20,  dashed, thick] (A) to  node [pos=0.5, above, draw=none, text = red] {\tiny biased indirect effect} (M);
\draw [-latex, draw= black, bend left = 30, dashed] (A) to   node[pos=0.5, above, draw=none, text = black]{\tiny direct effect} (Y);
\draw [-latex, draw=black] (A) to  node[pos=0.5, above, draw=none, text = red] {\tiny blocks $A\to M$} (Z);
\draw [-latex, draw=black] (Z) to node [pos=0.5, above, draw=none, text = red] {\tiny confounder $M \to Y$} (M);
\draw [-latex, draw=black, bend right = 25] (Z) to node [pos=0.5, above, draw=none, text = red] {\tiny confounder $M \to Y$} (Y);
\draw [-latex, draw= black] (M) to (Y);
\end{tikzpicture}
}
\newcommand{\feedback}{
\begin{tikzpicture}
\node [draw=none,  align=left, font = \small] (sign) at (4.5, 2) {Treatment 1 affects confounder of Treatment 2: biasing true causality};
\node [rectangle, draw=black] (L0) at (0, 0) {$L_0$};
\node [draw = none, inner sep = 1] (A1) at (2, 0) {$A_{1}$};
\node [draw = none, inner sep = 1] (Y2) at (4, 0) {$Y_{1}$};
\node [rectangle, draw=red, thick] (L3) at (6, 0) {L$_{2}$};
\node [draw = none, inner sep = 1] (A4) at (8, 0) {A$_{2}$};
\node [draw = none, inner sep = 1] (Y5) at (10, 0) {$Y$};
\draw [-latex,  draw=black] (L0) to (A1);
\draw [-latex,  draw=black,  bend right = 30] (L0) to (Y2);
\draw [-latex,  draw=black] (A1) to (Y2);
\draw [-latex,  draw=red, bend left = 30] (A1) to node[pos=0.8, above, sloped, draw=none, text = red] {\tiny mediator bias}(L3);
\draw [-latex,  draw=black] (L3) to (A4);
\draw [-latex,  draw=red, bend right = 30] (L3) to node[pos=0.5, below, sloped, draw=none, text = red] {\tiny confounder $L_3 \to Y_5$}(Y5);
\draw [-latex,  draw=black] (A4) to (Y5);
\draw [-latex,  draw=red, bend left = 30,  dashed, thick] (A1) to node[pos=0.5, above, draw=none, text = red] {\tiny blocks $A_1 \to Y_5$}(Y5);
\end{tikzpicture}
}
\newcommand{\feedbackINTEREST}{
\begin{tikzpicture}
\node [draw=none, inner sep = 1] (A0) at (0, 0) {$A_{0}$};
%\node [draw=none, inner sep = 0] (Y1) at (1, 0) {Y$_{1}$};
\node [draw=none, inner sep = 1] (A1) at (1.5, 0) {A$_{1}$};
\node [draw=none, inner sep = 1] (Y2) at (3, 0) {Y$_{2}$};
\draw [-latex,  draw=black] (A1) to (Y2);
\draw [-latex,  draw=black, bend left = 40] (A0) to (Y2);
\draw [-latex,  draw=black] (A1) to (Y2);
\end{tikzpicture}
}
\newcommand{\interaction}{
\begin{tikzpicture}
\node [draw=none, inner sep = 1](UB) at (-1,  0.35) {U$_{B}$};
\node [draw=none, inner sep = 1](UA) at (-1, -0.35) {U$_{A}$};
\node [rectangle, draw = black, inner sep = 1](LA) at (0, -.35) {L$_{A_0}$};
\node [rectangle, draw = black,inner sep = 1] (LB) at (0, 0.35) {L$_{B_0}$};
\node [draw=none, inner sep = 1](A) at (1.5, -0.25) {$A_{1}$};
 \node [draw=none, inner sep = 1](B) at (1.5, 0.25) {$B_{1}$};
\node [draw=none, inner sep = 0] (Y) at (3, 0) {$Y_{2}$};
\draw [-latex,  draw=black] (UA) to (LA);
\draw [-latex,  draw=black] (UB) to (LB);
\draw [-latex,  draw=black] (LA) to (A);
\draw [-latex,  draw=black] (LB) to (B);
\draw [-latex,  draw=black, bend right = 50] (LA) to (Y);
\draw [-latex,  draw=black, bend left = 50] (LB) to (Y);
\end{tikzpicture}
}
\newcommand{\feedbackA}{
\begin{tikzpicture}
\node [draw=none,  align=left, font = \small] (sign) at (4.5, 2) {Treatment 1 affects confounder of Treatment 2 opening backdoor path.};
\node [draw = none, inner sep = 1] (U) at (0, 0) {$U$};
\node [rectangle, draw=black] (L0) at (2, 0) {$L_0$};
\node [draw = none, inner sep = 1] (A1) at (4, 0) {$A_{1}$};
\node [rectangle, draw=red, thick] (L2) at (6, 0) {L$_{2}$};
\node [draw = none, inner sep = 1] (A3) at (8, 0) {A$_{2}$};
\node [draw = none, inner sep = 1] (Y4) at (10, 0) {$Y$};
\draw [-latex, draw=black] (U) to (L0);
\draw [-latex, draw=black] (L0) to (A1);
\draw [-latex, draw=black] (L2) to (A3);
\draw [-latex, draw=black, bend left = 30] (L2) to node [pos=0.5, above, draw=none, text = red] {\tiny confounder $L_2 \to Y$}(Y4);
\draw [-latex, draw=red] (A1) to node[pos=0.5, above, draw=none, text = red] {\tiny collider}(L2);
\draw [-latex, bend right= 30, draw=red] (U) to node[pos=0.75, above, sloped, draw=none, text = red] {\tiny collider}(L2);
\draw [-latex, bend right= 30, draw=red] (U) to  node[pos=0.5, above, draw=none, text = red] {\tiny fork}(Y4);
\end{tikzpicture}
}
\newcommand{\feedbackB}{
\begin{tikzpicture}
\node [draw=none,  align=left, font = \small] (sign) at (4.5, 2) {Common cause of Treatment 1 and downstream confounder of Treatment 2 is a collider};
\node [draw=none, inner sep = 1](U1) at (0, 0) {$U_{LY}$};
\node [draw=none, inner sep = 1] (U2) at (0, -1.5) {$U_{AY}$};
\node [rectangle, draw=black] (L0) at (2, 0) {$L_1$};
\node [draw = none, inner sep = 1] (A1) at (4, 0) {$A_{1}$};
\node [rectangle, draw=red, thick] (L2) at (6, 0) {L$_{2}$};
\node [draw = none, inner sep = 1] (A3) at (8, 0) {A$_{2}$};
\node [draw = none, inner sep = 1] (Y4) at (10, 0) {$Y$};
\draw [-latex, draw=black] (U1) to (L0);
\draw [-latex, draw=black] (L0) to (A1);
\draw [-latex, draw=black] (L2) to (A3);
\draw [-latex, bend left= 30, draw=red] (U1) to node[pos=0.5, above, draw=none, text = red] {\tiny collider}(L2);
\draw [-latex, bend right= 30, draw=red] (U1) to node[pos=0.5, above, sloped, draw=none, text = red] {\tiny fork}(Y4);
\draw [-latex, draw=red, bend right = 10] (U2) to node[pos=0.5, above, sloped, draw=none, text = red] {\tiny fork/collider}(L2);
\draw [-latex, draw=red] (U2) to node[pos=0.5, above, sloped, draw=none, text = red] {\tiny fork}(A1);
\draw [-latex, draw=black, bend left = 30] (L2) to node [pos=0.5, above, draw=none, text = red] {\tiny confounder $L_2 \to Y$}(Y4);
\end{tikzpicture}
}
%threewave
\newcommand{\three}{
\begin{tikzpicture}
\node [draw = none, inner sep = 0] (U) at (0, 0) {$U$};
\node [rectangle, draw=black,align=left] (L) at (1, 0) {\footnotesize $L_{0}$\\\footnotesize
 $A_{0}$\\ \footnotesize $Y_{0}$};
\node [draw = none, inner sep = 0] (A) at (2, 0) {$A_1$};
\node [draw = none, inner sep = 0] (Y) at (3,0) {$Y_2$};
\draw [-latex] (U) to (L);
% \draw [-latex, bend left=80, red] (U) to  node[pos=0.55, above, draw=none, text = ?, red] {\tiny orthogonal confounding?}(A);
% \draw [-latex, bend right=80, red] (U) to node[pos=0.45, below, draw=none, text = ?, red] {\tiny orthogonal confounding?} (Y);
\draw [-latex, draw = black, bend left = 60, dotted] (U) to (Y);
\draw [-latex, draw = black, bend left = 60, dotted] (U) to (A);
\draw [-latex] (L) to (A);
\draw [-latex,bend left=20] (L) to (Y);
\end{tikzpicture}
}
\newcommand{\threeLONG}{
\begin{tikzpicture}
\node [draw = none, inner sep = 0] (U) at (0, 0) {$U$};
\node [rectangle, draw=black,align=left] (L) at (2, 0) {\footnotesize $L_{0}$\\\footnotesize
$A_{0}$\\ \footnotesize $Y_{0}$};
\node [draw = none, inner sep = 0] (A) at (4, 0) {$A_1$};
\node [draw = none, inner sep = 0] (Y) at (6,0) {$Y_2$};
\draw [-latex] (U) -- (L);
\draw [-latex, bend left=80, dotted] (U) to  node[pos=0.55, above] {\tiny orthogonal confounding?}(A);
\draw [-latex, bend right=80, dotted] (U) to node[pos=0.45, below] {\tiny orthogonal confounding?} (Y);
\draw [-latex] (L) -- (A);
\draw [-latex,bend left=20] (L) to (Y);
\end{tikzpicture}
}

\newcommand{\threeB}{
\begin{tikzpicture}
\node [rectangle, draw=black,align=left] (L) at (0, 0) {$L_{0}$\\
$A_{0}$\\ $Y_{0}$};
\node [rectangle] (L1) at (2, 0) {$L_1$};
\node [rectangle] (A) at (4, 0) {$A_1$};
\node [rectangle, draw=white,text=black] (Y) at (6,0) {$Y_2$};
\draw [-latex, bend right = 20] (L) to (A);
\draw [-latex,bend right=20] (L) to (Y);
\draw [-latex, red] (L1) to (A);
\draw [-latex,bend left = 20, red] (L1) to node[pos=0.25, above, draw=none, text = red] {\tiny post-control confounder} (Y);
\end{tikzpicture}
}
\newcommand{\threeC}{
\begin{tikzpicture}
\node [rectangle, draw=black,align=left] (L) at (0, 0) {$L_{0}$\\
$A_{0}$\\ $Y_{0}$};
\node [rectangle] (A) at (2, 0) {$A_1$};
\node [rectangle, draw = red, thick ] (L1) at (4, 0) {$L_1$};
\node [circle, inner sep=2pt, thick, dashed, draw = white, text=black]  (Y) at (6,0) {$Y_2$};
\draw [-latex] (L) to (A);
\draw [-latex,bend right=20] (L) to (Y);
\draw [-latex, red] (A) to (L1);
\draw [-latex, black, bend left = 20, draw=red, dashed, thick] (A) to  node[pos=0.5, above, draw=none, text = red] {\tiny attenuated} (Y);
\draw [-latex, red] (L1) to (Y);
\end{tikzpicture}
}
\newcommand{\threeD}{
\begin{tikzpicture}
\node [draw=none,  align=left, font = \small] (sign) at (1.5, 2) {Missing Completely at Random};
\node [draw=blue, thick, align=left] (L) at (0, 0) {L$_{0}^{S=\{0,1\}}$\\
A$_{0}^{S=\{0,1\}}$\\ Y$_{0}^{S=\{0,1\}}$};
\node [rectangle] (A) at (2.5, 0) {A$_1^{S=\{0,1\}}$};
\node [circle, inner sep=2pt, thick, dashed, draw = black, text=black] (Y) at (5,0) {Y$_2^{S=\{0,1\}}$};
\node [rectangle, draw=white,text=black] (US) at (8,2){$U_{\Delta LAY_0 \rightarrowblueB Y'=0}$};
\draw [-latex, draw=black] (A) to (Y);
\node [rectangle, draw=black](YS) at (8, 0) {$Y_2^{S=1}$};
\draw [-latex, draw=black] (Y) to (YS);
\bluearrow (US) to (YS);
\draw [-latex] (L) to (A);
\draw [-{Circle[open, length=1.5mm]}, draw=blue, bend right=20]  (L) to (Y);
\end{tikzpicture}
}
\newcommand{\threeE}{
\begin{tikzpicture}
\node [draw=none,  align=left, font = \small] (sign) at (.5, 2) {Missing at Random};
\node [rectangle, draw=blue,align=left, thick] (L) at (0, 0) {L$_{0}^{S=\{0,1\}}$\\
A$_{0}^{S=\{0,1\}}$\\ Y$_{0}^{S=\{0,1\}}$};
\node [rectangle] (A) at (3, 0) {A$_1^{S=\{0,1\}}$};
\node [circle, inner sep=2pt, thick, dashed, draw = black, text=black] (Y) at (6,0) {Y$_2^{S=\{0,1\}}$};
\node [circle, inner sep=2pt, draw=blue,text=black, dashed, thick] (US) at (10,2){$U_{\Delta LAY_0 \rightarrowblueB Y'\ne 0}$};
\node [rectangle, draw=black, thick, red, text=black](YS) at (10, 0) {Y$_2^{S=1}$};
\draw [-latex, draw=black] (A) to node[pos=0.5, above,  draw=none, text = black] {\tiny target}(Y);
\draw [-latex, draw=red,  dashed, thick] (Y) to node[pos=0.5, above, draw=none, text = red] {\tiny biased}(YS);
\draw [-{Circle[open, length=1.5mm]}, draw=blue] (US) to (YS);
\draw [-latex] (L) to (A);
\draw [-{Circle[open, length=1.5mm]}, draw=blue, bend right=20]  (L) to (Y);
\end{tikzpicture}
}
\newcommand{\threeEE}{
\begin{tikzpicture}
\node [draw=none,  align=left, font = \small] (sign) at (.5, 2) {Missing at Random};
\node [rectangle, draw=blue,align=left, thick] (L) at (0, 0) {$L_{0}$\\
$A_{0}$\\ $Y_{0}$};
\node [rectangle] (A) at (3, 0) {$A_1$};
\node [circle, inner sep=4pt, thick, dashed, draw = black, text=black] (Y) at (6,0){Y$_2^{S=\{0,1\}}$};
\node [circle, inner sep=2pt, draw=blue,text=black, dashed, thick] (US) at (10,2) {$U_{\Delta LAY_0 \rightarrowblueB Y'\ne 0}$};
\node [rectangle, draw=black, thick, red, text=black](YS) at (10, 0) {Y$_2^{S=1}$};
\draw [-latex, draw=black] (A) to  node[pos=0.5, above,  draw=none, text = black] {\tiny target}(Y);
\draw [-latex, draw=red, dashed, thick] (Y) to  node[pos=0.5, above, draw=none, text = red] {\tiny biased}(YS);
\draw [-latex, draw=blue] (US) to (YS);
\draw [-latex] (L) to (A);
\draw [-{Circle[open, length=1.5mm]}, draw=blue, bend right=30]  (L) to (Y);
\end{tikzpicture}
}
\newcommand{\threeEEE}{
\begin{tikzpicture}
\node [draw=none,  align=left, font = \small] (sign) at (-.75, 2) {Not Missing at Random};
\node [circle, inner sep = 4pt, draw=blue, dashed, thick] (Z) at (-2, 0) {F$_0$};
\node [rectangle, draw=blue,align=left, thick] (L) at (0, 0) {$L_{0}$\\
$A_{0}$\\ $Y_{0}$};
\node [rectangle] (A) at (3, 0) {$A_1$};
\node [circle, inner sep=4pt, thick, dashed, draw = black, text=black] (Y) at (6,0) {Y$_2^{S=\{0,1\}}$};
\node [circle, inner sep=2pt, draw=blue,text=black, dashed, thick] (US) at (10,2) {$U_{\Delta Z \rightarrowblueB Y'\ne 0}$};
\node [rectangle, draw=black, thick, red, text=black](YS) at (10, 0) {Y$_2^{S=1}$};
\draw [-latex, draw=black] (A) to  node[pos=0.5, above,  draw=none, text = black] {\tiny target}(Y);
\draw [-latex, draw=red, dashed, thick] (Y) to  node[pos=0.5, above, draw=none, text = red] {\tiny biased}(YS);
\draw [-latex, draw=blue] (US) to (YS);
\draw [-latex] (L) to (A);
\draw [-{Circle[open, length=1.5mm]}, draw=blue, bend right=30]  (L) to (Y);
\draw [-{Circle[open, length=1.5mm]}, draw=blue, bend left=40]  (Z) to (Y);
\end{tikzpicture}
}
\newcommand{\threeF}{
\begin{tikzpicture}
%\node [draw=none,  align=left, font = \small] (sign) at (4, 3.25) {Unmeasured common cause of exposure and restriction};
\node [draw = none, inner sep = 1] (U) at (0, 0) {$U$};
\node [rectangle, draw=black,align=left, thick] (L) at (2, 0) {L$_{0}^{S=\{0,1\}}$\\
A$_{0}^{S=\{0,1\}}$\\ Y$_{0}^{S=\{0,1\}}$};
\node [rectangle] (A) at (5, 0) {A$_1^{S=\{0,1\}}$};
\node [circle, inner sep=2pt, thick, dashed, draw = black, text=black] (Y) at (7.5,0)  {Y};
\node [rectangle, draw=white,text=black] (US) at (10,3) {$U_{\Delta A \rightarrowred Y'}$};
\node [rectangle, draw=red, thick](YS) at (10, 0) {Y$^{S=1}$};
\draw [-latex, draw = black] (Y) to (YS);
\draw [-latex, draw=red] (US) to (YS);
\draw [-latex, draw=red] (A) to (US);
\draw [-latex, bend left=40, red] (U) to (A);
\draw [-latex] (U) to (L);
\draw [-latex, bend left=20, red] (U) to (US);
\draw [-latex] (L) to (A);
\draw [-latex,bend right=20] (L) to (Y);
\end{tikzpicture}
}
\newcommand{\threeFF}{
\begin{tikzpicture}
\node [draw=none,  align=left, font = \small] (sign) at (4, 3.25) {Unmeasured common cause of exposure and restriction};
\node [draw = none, inner sep = 1] (U) at (0, 0) {$U$};
\node [rectangle, draw=black,align=left, thick] (L) at (2, 0) {$L_{0}$\\ $A_{0}$\\ $Y_{0}$};
\node [draw = none, inner sep = 1] (A) at (5, 0) {$A_1$};
\node [circle, inner sep=4pt, dashed, draw = black] (Y) at (7.5,0)  {Y$_2$};
\node [draw = none, inner sep = 1] (US) at (10,3){$U_{\Delta A \rightarrowred Y'}$};
\node [rectangle, draw=red, thick, inner sep = 1](YS) at (10, 0) {Y$^{S=1}$};
\draw [-latex, black] (Y) to (YS);
\draw [-latex, red] (US) to (YS);
\draw [-latex,red] (A) to (US);
\draw [-latex, bend left=40, red] (U) to (A);
\draw [-latex] (U) to (L);
\draw [-latex, bend left=20, red] (U) to (US);
\draw [-latex] (L) to (A);
\draw [-latex,bend right=20] (L) to (Y);
\end{tikzpicture}
}
\newcommand{\threeG}{
\begin{tikzpicture}
\node [draw=none,  align=left, font = \small] (sign) at (3, 1.5) {Exposure affects restriction};
\node [rectangle, draw=black,align=left] (L) at (2, 0) {L$_{0}^{S=\{0,1\}}$\\
A$_{0}^{S=\{0,1\}}$\\ Y$_{0}^{S=\{0,1\}}$};
\node [rectangle] (A) at (5, 0) {A$_1^{S=\{0,1\}}$};
\node [circle, inner sep=2pt, thick, dashed, draw = black, text=black] (Y) at (9,0)  {Y$_2^{S=\{0,1\}}$};
\node [rectangle, draw=white,text=black] (US) at (12,2){$U_{\Delta A \rightarrowred Y'}$};
\node [rectangle, draw=red, thick](YS) at (12, 0){Y$_2^{S=1}$};
\draw [-latex, draw = black] (Y) to (YS);
\draw [-latex, red, bend left = 18] (A) to (US);
\draw [-latex, draw=red] (US) to (YS);
\draw [-latex] (L) to (A);
\draw [-latex,bend right=20] (L) to (Y);
\end{tikzpicture}
}
\newcommand{\threeGG}{
\begin{tikzpicture}
\node [draw=none,  align=left, font = \small] (sign) at (3, 1.5) {Outcome affects restriction};
\node [rectangle, draw=black,align=left] (L) at (2, 0){$L_{0}$\\ $A_{0}$\\ $Y_{0}$};
\node [rectangle] (A) at (5, 0) {A$_1^{S=\{0,1\}}$};
\node [circle, inner sep=2pt, thick, dashed, draw = black, text=black] (Y) at (9,0)  {Y$_2^{S=\{0,1\}}$};
\node [rectangle, draw=white,text=black] (US) at (12,2){$U_{\Delta A \rightarrowred Y'}$};
\node [rectangle, draw=red, thick](YS) at (12, 0){Y$_2^{S=1}$};
\draw [-latex, draw = black] (Y) to (YS);
\draw [-latex, red, bend left = 35] (Y) to (US);
\draw [-latex, draw=red] (US) to (YS);
\draw [-latex] (L) to (A);
\draw [-latex,bend right=20] (L) to (Y);
\end{tikzpicture}
}
\newcommand{\threeGGA}{
\begin{tikzpicture}
\node [draw=none,  align=left, font = \small] (sign) at (2.5, 1.5) {Exposure affects restriction};
\node [rectangle, draw=black,align=left] (L) at (2, 0) {$L_{0}$\\ $A_{0}$\\ $Y_{0}$};
\node [rectangle] (A) at (5, 0) {$A_1$};
\node [circle, inner sep=2pt, thick, dashed, draw = black, text=black] (Y) at (9,0)  {Y$_2^{S=\{0,1\}}$};
\node [rectangle, draw=white,text=black] (US) at (12,2){$U_{\Delta A \rightarrowred Y'}$};
\node [rectangle, draw=red, thick](YS) at (12, 0){Y$_2^{S=1}$};
\draw [-latex, draw = black] (Y) to (YS);
\draw [-latex, red, bend left = 18] (A) to (US);
\draw [-latex, draw=red] (US) to (YS);
\draw [-latex] (L) to (A);
\draw [-latex,bend right=20] (L) to (Y);
\end{tikzpicture}
}
\newcommand{\threeGGY}{
\begin{tikzpicture}
\node [draw=none,  align=left, font = \small] (sign) at (3, 1.5) {Outcome affects restriction};
\node [rectangle, draw=black,align=left] (L) at (2, 0) {L$_{0}^{S=\{0,1\}}$\\
A$_{0}^{S=\{0,1\}}$\\ Y$_{0}^{S=\{0,1\}}$};
\node [rectangle] (A) at (5, 0) {$A_1$};
\node [circle, inner sep=2pt, thick, dashed, draw = black, text=black] (Y) at (9,0)  {Y$_2^{S=\{0,1\}}$};
\node [rectangle, draw=white,text=black] (US) at (12,2){$U_{\Delta A \rightarrowred Y'}$};
\node [rectangle, draw=red, thick](YS) at (12, 0){Y$_2^{S=1}$};
\draw [-latex, draw = black] (Y) to (YS);
\draw [-latex, red, bend left = 35] (Y) to (US);
\draw [-latex, draw=red] (US) to (YS);
\draw [-latex] (L) to (A);
\draw [-latex,bend right=20] (L) to (Y);
\end{tikzpicture}
}
\newcommand{\threeH}{
\begin{tikzpicture}
\node [draw=none,  align=left, font = \small] (sign) at (3, 1.5) {Distribution of effect-modifiers differs in restricted sample};
\node [circle, inner sep=2pt, thick, draw=blue, dashed, thick] (Z) at (0, 0) {F$^{S=\{0,1\}}$};
\node [draw = none, inner sep = 1] (A) at (2, 0) {A$_1^{S=\{0,1\}}$};
\node [circle, inner sep=2pt, draw=black, dashed, thick] (Y) at (6,0) {Y$_2^{S=\{0,1\}}$};
\node [rectangle, draw=red, thick](YS) at (9, 0) {Y$_2^{S=1}$};
\node [circle, inner sep=2pt, draw=blue,dashed,thick] (US) at (9,1.5){$U_{\Delta Z \rightarrowblueB Y'}$};
\draw [-latex, draw = red, dashed, thick] (Y) to  node[pos=0.5, draw=none, above, text= black] {\tiny biased }(YS);
\draw [-latex, bend left=30, draw=blue] (Z) to node[pos=0.5, draw=none, above, text= black] {\tiny } (Y);
\draw [-latex, draw=black] (A) to node[pos=0.5, draw=none, above, text= black] {\tiny target}(Y);
\draw [-{Circle[open, length=1.5mm]}, draw=blue, bend right=0]  (US) to (YS);
\end{tikzpicture}
}
%standard dags
% \newcommand{\sdA}{
% \begin{tikzpicture}
% \node [draw=none, align=center, font=\tiny] at (2,1.25) {Treatment affects attrition: standard DAG};
% \node [draw = none, inner sep = 1] (A) at (1, 0) {$A_1$};
% \node [ellipse, draw=white] (U) at (0, 0) {$U$};
% \node [rectangle, draw=red, thick](S) at (2.5, 0) {$S=1$};
% \node [ellipse, draw=white] (Y) at (4, 0) {$Y_2$};
% \draw [-latex, bend left=50, draw=red] (U) to (Y);
% \draw [-latex, draw=red] (A) to (S);
% \draw [-latex, draw=red, bend right=50] (U) to (S);
% \end{tikzpicture}
% }
\newcommand{\sdB}{
\begin{tikzpicture}
\node [draw=none, align=center, font=\tiny] at (1.5,.75) {Common cause of exposure and attrition};
\node [draw = none, inner sep = 1] (U) at (0, 0) {$U_{\Delta Y}$};
\node [draw = none, inner sep = 1] (A) at (2, 0) {$A_{1}$};
\node [draw = none, inner sep = 1] (Y) at (4, 0) {$Y_{2}$};
\node [rectangle, draw=red, thick](YS) at (6, 0) {$Y^{S=1}_{2}$};
\draw [-latex, draw=red, bend right=20] (U) to (YS);
\draw [-latex, draw=red] (U) to (A);
\draw [-latex, draw=black] (Y) to (YS);
\end{tikzpicture}
}
\newcommand{\sdC}{
\begin{tikzpicture}
\node [draw=none, align=center, font=\tiny] at (0.5,.75) {Treatment affects attrition};
\node [draw = none, inner sep = 1] (A) at (0, 0) {$A_{1}$};
\node [draw = none, inner sep = 1] (U) at (2, 0) {$U_{\Delta Y}$};
\node [draw = none, inner sep = 1] (Y) at (4, 0) {$Y^{S=1}_{2}$};
\node [rectangle,  draw=red, thick](YS) at (6, 0) {$Y'_{2}$};
\draw [-latex, draw=red] (A) to (U);
\draw [-latex, draw=red, bend right=20] (U) to (YS);
\draw [-latex, draw=black] (Y) to (YS);
\end{tikzpicture}
}
\newcommand{\sdD}{
\begin{tikzpicture}
\node [draw=none, align=center, font=\tiny] at (3.0,.75) {Outcome affects attrition absent causation};
\node [draw = none, inner sep = 1] (A) at (2, 0) {$A_{1}$};
\node [circle, dashed, inner sep = 2pt, draw=black]  (Y) at (4, 0) {Y};
\node [draw = none, inner sep = 1] (U) at (6, 0) {$U_{\Delta Y}$};
\node [rectangle,  draw=black, thick](YS) at (8, 0) {$Y^{S=1}_{2}$};
\draw [-latex, draw=black] (Y) to (U);
\draw [-latex, draw=black] (U) to (YS);
\end{tikzpicture}
}
\newcommand{\sdDD}{
\begin{tikzpicture}
\node [draw=none, align=center, font=\tiny] at (3.5,.75) {True treatment effects differ in restricted sample};
\node [draw = none, inner sep = 1] (A) at (2, 0) {$A_{1}$};
\node [circle, dashed, inner sep = 2pt, draw=black] (Y) at (4, 0) {Y};
\node [draw = none, inner sep = 1] (U) at (6, 0) {$U_{\Delta Y}$};
\node [rectangle,  draw=red, thick](YS) at (8, 0) {$Y'_{2}$};
\draw [-latex, draw=black] (A) to (Y);
\draw [-latex, draw=red, dashed, thick, bend right = 20] (A) to (YS);
\draw [-latex, draw=red] (Y) to (U);
\draw [-latex, draw=red] (U) to (YS);
\end{tikzpicture}
}
\newcommand{\sdE}{
\begin{tikzpicture}
\node [draw=none, align=center, font=\tiny] at (2,1.25) {Treatment affects attrition: standard DAG};
\node [draw = none, inner sep = 1] (U) at (0, 0) {$U_{\Delta Y}$};
\node [rectangle, draw=black, align=left] (L) at (2, 0) {$L_0$};
\node [draw = none, inner sep = 1] (A) at (4, 0) {$A_{1}$};
\node [rectangle, draw=black](S) at (6, 0) {S=1};
\node [draw = none, inner sep = 1] (Y) at (8, 0) {Y$_{t2}$};
\draw [-latex, draw=black] (U) to (L);
\draw [-latex, draw=red, bend right = 30] (U) to node[pos=0.5, above, draw=none, text = red]{\tiny  collider/fork} (S);
\draw [-latex, draw=red, bend right = 30] (U) to node[pos=0.5, above, draw=none, text = red]{\tiny fork} (Y);
\draw [-latex, draw=black] (L) to (A);
\draw [-latex, bend left=30, draw=black] (L) to (Y);
\draw [-latex, draw=red] (A) to node[pos=0.5, above, draw=none, text = red]{\tiny collider}  (S);
\end{tikzpicture}
}
\newcommand{\sdF}{
\begin{tikzpicture}
\node [draw=none, align=center, font=\tiny] at (2,1.25) {Treatment affects attrition: standard DAG};
\node [ellipse, draw=white] (U) at (0, 0) {$U$};
\node [draw = none, inner sep = 1] (A) at (2, 0) {$A_1$};
\node [draw = none, inner sep = 1](L) at (4, 0) {$L_1$};
\node [rectangle, draw=white,text=black] (US) at (6,0) {$U_{\Delta Y}$};
\node [rectangle, draw=white,text=black] (Y) at (8,0) {$Y_2$};
\node [rectangle, draw=red, thick, fill=red!0](YS) at (10, 0) {Y$_2^{S=1}$};
\draw [-latex, bend left = 30, draw=red] (US) to (YS);
\draw [-latex, draw=red, bend left = 30] (U) to (L);
\draw [-latex, draw=red, bend right = 30] (U) to (Y);
\draw [-latex, draw=red] (A) to (L);
\draw [-latex, draw=red] (L) to (US);
\draw [-latex, draw = black] (Y) to (YS);
\end{tikzpicture}
}
\newcommand{\sdG}{
\begin{tikzpicture}
\node [draw=none, align=center, font=\tiny] at (2,1.25) {Treatment affects attrition: standard DAG};
\node [ellipse, draw=white] (U) at (0, 0) {$U$};
\node [draw = none, inner sep = 1] (A) at (2, 0) {$A_1$};
\node [rectangle, draw=red,thick](L) at (4, 0) {$L_1$};
\node [rectangle, draw=white,text=black] (US) at (6,0){$U_{\Delta Y}$};
\node [rectangle, draw=white,text=black] (Y) at (8,0) {$Y_2$};
\node [rectangle, draw=white, thick, fill=red!0](YS) at (10, 0) {Y$_2^{S=1}$};
\draw [-latex, bend left = 30, draw=red] (US) to (YS);
\draw [-latex, draw=red, bend left = 30] (U) to (L);
\draw [-latex, draw=red, bend right = 30] (U) to (US);
\draw [-latex, draw=red] (A) to (L);
\draw [-latex, draw=black] (L) to (US);
\draw [-latex, draw = black] (Y) to (YS);
\end{tikzpicture}
}
\newcommand{\sdH}{
\begin{tikzpicture}
\node [draw=none, align=center, font=\tiny] at (1.5,1.25) {Common cause of exposure and attrition};
\node [ellipse, draw=white] (U) at (0, 0) {$U$};
\node [draw=none, inner sep = 0] (A) at (2, 0) {$A_1$};
\node [rectangle, draw=white,text=black] (US) at (4,0) {$U_{\Delta Y}$};
\node [draw=none, inner sep = 0] (Y) at (6,0) {$Y_2$};
\node [rectangle, draw=red, thick](YS) at (8, 0) {Y$_2^{S=1}$};
\draw [-latex, draw=red] (U) to (A);
\draw [-latex, draw = black] (Y) to (YS);
\draw [-latex, draw=red,  bend right = 30] (US) to (YS);
\draw [-latex, draw=red, bend left = 30] (U) to (US);
\end{tikzpicture}
}
\newcommand{\sdBshort}{
\begin{tikzpicture}
%\node [draw=none, align=center, font=\tiny] at (1.25,.75) {Common cause of exposure and attrition};
\node [draw = none, inner sep = 1] (U) at (0, 0) {$U_{}$};
\node [draw=none, inner sep = 1] (A) at (3, 0) {$A_{1}$};
\node [circle, dashed, inner sep = 2pt, draw=black]  (Y) at (5, 0) {$Y_{2}$};
\node [rectangle, draw=red, thick](YS) at (8, 0) {$Y^{\prime}_{2}$};
\draw [-latex, draw=red, bend right=15] (U) to (YS);
\draw [-latex, draw=red] (U) to (A);
\draw [-latex, draw=black] (Y) to (YS);
\end{tikzpicture}
}
\newcommand{\sdCshort}{
\begin{tikzpicture}
%\node [draw=none, align=center, font=\tiny] at (0.5,.75) {Treatment affects attrition};
\node [draw = none, inner sep = 1] (A) at (0, 0) {$A_{1}$};
\node [circle, dashed, inner sep = 1, draw = black] (U) at (3, 0) {$U_{\Delta^{A \to Y}}$};
\node [circle, dashed, inner sep = 2pt, draw=black] (Y) at (6, 0) {$Y_{2}$};
\node [rectangle,  draw=red, thick](YS) at (8, 0) {$Y^{\prime}_{2}$};
\draw [-latex, draw=red] (A) to (U);
\draw [-latex, draw=red, bend right=15] (U) to (YS);
\draw [-latex, draw=black] (Y) to (YS);
\end{tikzpicture}
}
\newcommand{\sdCshortCENSORING}{
\begin{tikzpicture}
%\node [draw=none, align=center, font=\tiny] at (0.5,.75) {Treatment affects attrition};
\node [draw = none, inner sep = 1] (A) at (1.5, 0) {$A_{1}$};
\node [circle, dashed, inner sep = 2pt, draw=black] (U) at (3, 0) {$U_{\Delta^{A \to Y}}$};
\node [circle, dashed, inner sep = 2pt, draw=black] (Y) at (6, 0) {$Y_{2}$};
\node [rectangle,  draw=red, thick](YS) at (8, 0) {$Y^{\prime}_{2}$};
\node [draw=none, inner sep = 4] (R) at (0, 0) {$\mathcal{R}$};
\draw [-latex, draw = black] (R) to (A);
\draw [-latex, draw=red] (A) to (U);
\draw [-latex, draw=red, bend right=20] (U) to (YS);
\draw [-latex, draw=black] (Y) to (YS);
\end{tikzpicture}
}
\newcommand{\sdCshortVERY}{
\begin{tikzpicture}
%\node [draw=none, align=center, font=\tiny] at (0.5,.75) {Treatment affects attrition};
\node [draw = none, inner sep = 1] (A) at (0, 0) {$A_{1}$};
\node [draw=none, inner sep = 1] (U) at (1.25, 0) {$U_{\Delta Y}$};
\node [circle, dashed, inner sep = 2pt, draw=black] (Y) at (2.5, 0) {$Y_{2}$};
\node [rectangle,  draw=red, thick](YS) at (4, 0) {$Y^{\prime}_{2}$};
\draw [-latex, draw=red] (A) to (U);
\draw [-latex, draw=red, bend right=30] (U) to (YS);
\draw [-latex, draw=black] (Y) to (YS);
\end{tikzpicture}
}
\newcommand{\sdCshortVERYX}{
\begin{tikzpicture}
%\node [draw=none, align=center, font=\tiny] at (0.5,.75) {Treatment affects attrition};
\node [draw = none, inner sep = 1] (R) at (0, 0) { $\mathcal{R}$};
\node [draw = none, inner sep = 1] (A) at (1, 0) {$A_{1}$};
\node [draw=none, inner sep = 1] (U) at (2.5, 0) {$U_{\Delta Y}$};
\node [circle, dashed, inner sep = 2pt, draw=black] (Y) at (4, 0) {$Y_{2}$};
\node [rectangle,  draw=red, thick](YS) at (5.75, 0) {$Y^{\prime}_{2}$};
\draw [-latex] (R) to (A);
\draw [-latex, draw=red] (A) to (U);
\draw [-latex, draw=red, bend right=30] (U) to (YS);
\draw [-latex, draw=black] (Y) to (YS);
\end{tikzpicture}
}
\newcommand{\sdDshort}{
\begin{tikzpicture}
%\node [draw=none, align=center, font=\tiny] at (1.25,.75) {Outcome affects attrition absent causation};
\node [draw=none, inner sep = 0]  (A) at (0, 0) {$A_{1}$};
\node [circle, dashed, inner sep = 2pt, draw=black]  (Y) at (3, 0) {$Y_2$};
\node [circle, dashed, draw = black, inner sep = 1]  (U) at (5.5, 0) {$U_{\Delta Y}$};
\node [rectangle,  draw=black, thick](YS) at (8, 0) {$Y^{\prime}_{2}$};
\draw [-latex, draw=black] (Y) to (U);
\draw [-latex, draw=black] (U) to (YS);
\end{tikzpicture}
}
\newcommand{\sdDshortCENSORING}{
\begin{tikzpicture}
%\node [draw=none, align=center, font=\tiny] at (1.25,.75) {Outcome affects attrition absent causation};
\node [draw=none, inner sep = 1]  (A) at (2, 0) {$A_{1}$};
\node [circle, dashed, inner sep = 2pt, draw=black]  (Y) at (4, 0) {$Y_2$};
\node [draw=none, inner sep = 1]  (U) at (6, 0) {$U_{\Delta Y}$};1
\node [draw=none, inner sep = 4] (R) at (0, 0) {$\mathcal{R}$};
\draw [-latex, draw = black] (R) to (A);
\node [rectangle,  draw=black, thick](YS) at (8, 0) {$Y^{\prime}_{2}$};
\draw [-latex, draw=black] (Y) to (U);
\draw [-latex, draw=black] (U) to (YS);
\end{tikzpicture}
}
\newcommand{\sdDDshort}{
\begin{tikzpicture}
%\node [draw=none, align=center, font=\tiny] at (2.5,.75) {True treatment effects differ in restricted sample: Y affects restriction};
\node [draw=none, inner sep = 0] (A) at (0, 0) {$A_{1}$};
\node [circle, dashed, inner sep = 2pt, draw=black] (Y) at (3, 0) {$Y_2$};
\node [circle, dashed, draw = black, inner sep = 1](U) at (5, 0) {$U_{\Delta^{A \to Y}}$};
\node [rectangle,  draw=red, thick](YS) at (8, 0) {$Y'_{2}$};
\draw [-latex, draw=black] (A) to (Y);
\draw [-latex, draw=red,  bend left = 20] (A) to node[pos=0.5, above, draw=none, text= red]{\tiny biased for target} (YS);
\draw [-latex, draw=red] (Y) to (U);
\draw [-latex, draw=red] (U) to (YS);
\end{tikzpicture}
}
\newcommand{\sdDDshortCENSORING}{
\begin{tikzpicture}
%\node [draw=none, align=center, font=\tiny] at (2.5,.75) {True treatment effects differ in restricted sample: Y affects restriction};
\node [draw=none, inner sep = 0] (A) at (2, 0) {$A_{1}$};
\node [circle, dashed, inner sep = 2pt, draw=blue] (Y) at (4, 0) {$Y_2$};
\node [draw=none, inner sep = 1] (U) at (6, 0) {$U_{\Delta^{A \to Y}}$};
\node [rectangle,  draw=red, thick](YS) at (8, 0) {$Y'_{2}$};
\node [draw=none, inner sep = 4] (R) at (0, 0) {$\mathcal{R}$};
\draw [-latex, draw = black] (R) to (A);
\draw [-latex, draw=black] (A) to (Y);
\draw [-latex, draw=red,  bend left = 20] (A) to node[pos=0.5, above, draw=none, text= red]{\tiny biased for target} (YS);
%\draw [-latex, draw=red] (Y) to (U);
\draw [-{Circle[open, length=1.5mm]}, draw=blue](U) to (YS);
\draw[-latex, draw = black] (Y) to (U);
\end{tikzpicture}
}
\newcommand{\sdHshort}{
\begin{tikzpicture}
%\node [draw=none, align=center, font=\tiny] at (1.5,1.25) {Common cause of exposure and attrition};
\node [draw=none, inner sep = 1]  (U) at (0, 0) {$U$};
\node [draw=none, inner sep = 1] (A) at (2, 0) {$A_1$};
\node [draw=none, inner sep = 1]  (US) at (4,0) {$U_{\Delta Y}$};
\node [circle, dashed, inner sep = 2pt, draw=black] (Y) at (6,0) {$Y_2$};
\node [rectangle, draw=red, thick](YS) at (8, 0) {Y$_2^{\prime}$};
\draw [-latex, draw=red] (U) to (A);
\draw [-latex, draw = black] (Y) to (YS);
\draw [-latex, draw=red,  bend right = 20] (US) to (YS);
\draw [-latex, draw=red, bend left = 20] (U) to (US);
\end{tikzpicture}
}
\newcommand{\sdGshort}{
\begin{tikzpicture}
%\node [draw=none, align=center, font=\tiny] at (1.25,1.25) {True treatment effects differ in restricted sample: no confounding};
\node [circle, dashed, inner sep = 6pt, draw=black] (Z) at (0, 0) {F};
\node [draw=none, inner sep = 1] (A) at (2, 0) {$A_{1}$};
\node [draw=none, inner sep = 1] (R) at (1, 0) {$\mathcal{R}$};
\draw [-latex, draw = black] (R) to (A);
\node [circle, dashed, inner sep = 2pt, draw=black] (Y) at (4, 0) {$Y_{2}$};
\node [circle, dashed, inner sep = 1pt, draw=black] (U) at (6, 0) {$U_{\Delta^{F}}$}; %{$U_{\Delta Z \to Y'}$};
\node [rectangle,  draw=red](YS) at (8, 0) {$Y^{\prime}_{2}$};
\draw [-latex, draw=black] (A) to node[pos=0.5, above, draw=none, text= black] {\tiny target}(Y);
\draw [-latex, draw=red, bend left = 25] (A) to node[pos=0.5, above, draw=none, text= red] {\tiny biased for target}(YS);
\draw [-{Circle[open, length=1.5mm]}, draw=blue, bend right=30]  (Z) to (Y);
\bluearrow (U) to (YS);
\end{tikzpicture}
}
\newcommand{\sdGshortx}{
\begin{tikzpicture}
%\node [draw=none, align=center, font=\tiny] at (1.25,1.25) {True treatment effects differ in restricted sample: no confounding};
\node [circle, dashed, inner sep = 6pt, draw=black] (Z) at (0, 0) {F};
\node [draw=none, inner sep = 1] (R) at (1.5, 0) {$\mathcal{R}$};
\node [draw=none, inner sep = 1] (A) at (3, 0) {$A_{1}$};
\node [circle, dashed, inner sep = 2pt, draw=black] (Y) at (5, 0) {$Y_{2}$};
\node [draw=none, inner sep = 1] (U) at (7, 0) {$U_{\Delta^{F}}$}; %{$U_{\Delta Z \to Y'}$};
\node [rectangle,  draw=red](YS) at (9, 0) {$Y^{\prime}_{2}$};
\draw [-latex, draw = black] (R) to (A);
\draw [-latex, draw=black] (A) to node[pos=0.5, above, draw=none, text= black] {\tiny target}(Y);
\draw [-latex, draw=red, bend left = 25] (A) to node[pos=0.5, above, draw=none, text= red] {\tiny biased for target}(YS);
\draw [-{Circle[open, length=1.5mm]}, draw=blue, bend right=30]  (Z) to (Y);
\bluearrow (U) to (YS);
\end{tikzpicture}
}
\newcommand{\sdGshortTARGET}{
\begin{tikzpicture}
%\node [draw=none, align=center, font=\tiny] at (1.25,1.25) {True treatment effects differ in restricted sample: no confounding};
\node [draw=none, inner sep = 1] (Z) at (0, 0) {F$^T$};
\node [draw=none, inner sep = 1] (A) at (1.25, 0)  {$A_{1}^{T=1}$};
\node [circle, dashed, inner sep = 2pt, draw=black] (Y) at (4.5, 0) {$Y_{2}^T$};
\node [inner sep = 1, dashed, draw=none] (U) at (6.25, 0) {$U_{\Delta^{F^T}}$}; %
\node [rectangle,  draw=red, thin](YS) at (9, 0) {$Y^{T=1}_{2}$};
\draw [-latex, draw=black] (A) to node[pos=0.5, above, draw=none, text= black] {\tiny ATE target}(Y);
\draw [-latex, draw=red, bend left = 20] (A) to node[pos=0.5, above, draw=none, text= red]{\tiny ATE biased for sample}(YS);
\draw [-{Circle[open, length=1.5mm]}, draw=blue, bend right=20] (Z) to (Y);
\bluearrow (U) to (YS);
\end{tikzpicture}
}
\newcommand{\sdGshortTARGETresponse}{
\begin{tikzpicture}
%\node [draw=none, align=center, font=\tiny] at (1.25,1.25) {True treatment effects differ in restricted sample: no confounding};
\node [draw=none, inner sep = 1] (Z) at (0, 0) {F$^T$};
\node [draw=none, inner sep = 1] (A) at (1.25, 0)  {$A_{1}^T$};
\node [circle, dashed, inner sep = 2pt, draw=black] (Y) at (4.5, 0) {$Y_{2}^T$};
\draw [-latex, draw=black] (A) to node[pos=0.5, above, draw=none, text= black] {\tiny ATE target}(Y);
\draw [-{Circle[open, length=1.5mm]}, draw=blue, bend right=20]  (Z) to (Y);
\end{tikzpicture}
}

\newcommand{\sdGshortTARGETTWO}{
\begin{tikzpicture}
%\node [draw=none, align=center, font=\tiny] at (1.25,1.25) {True treatment effects differ in restricted sample: no confounding};
\node [draw=none, inner sep = 1] (Z) at (0, 0) {$F^{T}$};
\node [draw=none, inner sep = 1] (A) at (1.25, 0)  {$A_{1}^{T}$};
\node [circle, dashed, inner sep = 2pt, draw=black] (Y) at (4.5, 0) {$Y_{2}^{T}$};
\node [inner sep = 1, dashed, draw=none] (U) at (6.5, 0){$U_{\Delta^{F^{T}}}$};
\node [rectangle,  draw=red, thin](YS) at (9, 0) {$Y^{T'}_{2}$};
\draw [-latex, draw=black] (A) to node[pos=0.5, above, draw=none, text= black] {\tiny ATE eligible}(Y);
\draw [-latex, draw=red, bend left = 20] (A) to node[pos=0.5, above, draw=none, text= red]{\tiny ATE biased for eligible}(YS);
\draw [-{Circle[open, length=1.5mm]}, draw=blue, bend right=20] (Z) to (Y);
\bluearrow (U) to (YS);
\end{tikzpicture}
}
\newcommand{\sdGshortTARGETTWOresponse}{
\begin{tikzpicture}
\node [draw=none, inner sep = 1] (Z) at (0, 0) {F$^{T}$};
\node [draw=none, inner sep = 1] (A) at (1.25, 0)  {$A_{1}^{T}$};
\node [inner sep = 2pt, draw=none] (Y) at (4.5, 0) {$Y_{2}^{T}$};
\draw [-latex, draw=black] (A) to node[pos=0.5, above, draw=none, text= black] {\tiny ATE eligible}(Y);
\draw [-{Circle[open, length=1.5mm]}, draw=blue, bend right=20]  (Z) to (Y);
\end{tikzpicture}
}
\newcommand{\threeshort}{
\begin{tikzpicture}
%\node [draw=none,  align=left, font = \tiny] (sign) at (1.25, 1.25) {Control for exposure and outcome at baseline};
\node [draw=none, inner sep = 1]  (U) at (0, 0) {$U$};
\node [rectangle, draw=black,align=left] (L) at (2, 0) {$L_{0}$\\
$A_{0}$\\ $Y_{0}$};
\node [draw=none, inner sep = 1]  (A) at (4, 0) {$A_1$};
\node [draw=none, inner sep = 1]  (Y) at (6,0) {$Y_2$};
\draw [-latex] (U) to (L);
\draw [-latex, bend left=35, red] (U) to  node[pos=0.5, above, draw=none, text =  red] {\small ?}(A);
\draw [-latex, bend right=30, red] (U) to node[pos=0.5, above, draw=none, text =  red] {\small ?} (Y);
\draw [-latex] (L) to (A);
\draw [-latex,bend right=30] (L) to (Y);
\end{tikzpicture}
}
\newcommand{\threeshortTHREEWAVE}{
\begin{tikzpicture}
%\node [draw=none,  align=left, font = \tiny] (sign) at (1.25, 1.25) {Control for exposure and outcome at baseline};
\node [draw=none, inner sep = 1]  (U1) at (0, 0) {$U_1$};
\node [rectangle, draw=black,align=left] (L) at (2, 0) {$L_{0}$\\
$A_{0}$\\ $Y_{0}$};
\node [draw=none, inner sep = 1]  (U2) at (4, .25) {$U_2$};
\node [draw=none, inner sep = 1]  (A) at (6, 0) {$A_1$};
\node [draw=none, inner sep = 1]  (Y) at (8,0) {$Y_2$};
\draw [-latex] (U1) to (L);
\draw [-latex, red] (U2) to (A);
\draw [-latex, red, bend left = 10] (U2) to node[pos=0.5, above, draw=none, text =  black] {\small } (Y);
\draw [-latex] (L) to (A);
\draw [-latex,bend right=10] (L) to (Y);
\end{tikzpicture}
}
\newcommand{\threeshortB}{
\begin{tikzpicture}
%\node [draw=none,  align=left, font = \small] (sign) at (1.25, 1) {\bf Residual confounding};
\node [draw=none, inner sep = 1]  (U) at (0, 0) {$U$};
\node [rectangle, draw=black,align=left] (L) at (1.5, 0) {\small $L_{0}$\\
\small $A_{0}$\\ \small $Y_{0}$};
\node [draw=none, inner sep = 1]  (A) at (3, 0) {$A_1$};
\node [draw=none, inner sep = 1]  (Y) at (4,0) {$Y_2$};
\draw [-latex] (U) to (L);
\draw [-latex, bend right=45, red] (U) to  node[pos=0.8, below, draw=none, text =  red] {\small }(A);
\draw [-latex, bend left=40, red] (U) to node[pos=0.55, below, draw=none, text =  red] {\small } (Y);
\draw [-latex] (L) to (A);
\draw [-latex,bend left=30] (L) to (Y);
\end{tikzpicture}
}
\newcommand{\threeBshort}{
\begin{tikzpicture}
\node [rectangle, draw=black,align=left] (L) at (0, 0) {$L_{0}$\\
$A_{0}$\\ $Y_{0}$};
\node [draw = none, inner sep = 1] (L1) at (1.5, 0) {$L_1$};
\node [draw = none, inner sep = 1] (A) at (3, 0) {$A_1$};
\node [draw = none, inner sep = 1](Y) at (4.5,0) {$Y_2$};
\draw [-latex, bend right = 15] (L) to (A);
\draw [-latex,bend right=15] (L) to (Y);
\draw [-latex, red] (L1) to (A);
\draw [-latex,bend left = 15, red] (L1) to node[pos=0.25, above, draw=none, text = red] {\tiny post-baseline confounder} (Y);
\end{tikzpicture}
}
\newcommand{\threeBshortTHREEWAVE}{
\begin{tikzpicture}
\node [rectangle, draw=black,align=left] (L) at (0, 0) {$L_{0}$\\
$A_{0}$\\ $Y_{0}$};
\node [draw = none, inner sep = 1] (L1) at (2, 0) {$L_1$};
\node [draw = none, inner sep = 1] (A) at (5, 0) {$A_1$};
\node [draw = none, inner sep = 1](Y) at (8,0) {$Y_2$};
\draw [-latex, bend right = 12] (L) to (A);
\draw [-latex,bend right=12] (L) to (Y);
\draw [-latex, red] (L1) to (A);
\draw [-latex,bend left = 12, red] (L1) to node[pos=0.25, above, draw=none, text = red] {\tiny post-control confounder} (Y);
\end{tikzpicture}
}
\newcommand{\threeCshort}{
\begin{tikzpicture}
\node [rectangle, draw=black,align=left] (L) at (0, 0) {$L_{0}$\\
$A_{0}$\\ $Y_{0}$};
\node [draw = none, inner sep = 1] (A) at (1.5, 0) {$A_1$};
\node [rectangle, draw = red, thick] (L1) at (3, 0) {$L_1$};
\node [draw = none, inner sep = 1]  (Y) at (4.5,0) {$Y_2$};
\draw [-latex] (L) to (A);
\draw [-latex,bend right=25] (L) to (Y);
\draw [-latex, red] (A) to (L1);
\draw [-latex, black, bend left = 25, draw=red, dashed] (A) to  node[pos=0.5, above, draw=none, text = red] {\tiny attenuated} (Y);
\draw [-latex, red] (L1) to (Y);
\end{tikzpicture}
}
\newcommand{\threeCshortTHREEWAVE}{
\begin{tikzpicture}
\node [rectangle, draw=black,align=left] (L) at (0, 0) {$L_{0}$\\
$A_{0}$\\ $Y_{0}$};
\node [draw = none, inner sep = 1] (A) at (2, 0) {$A_1$};
\node [rectangle, draw = red, thick] (L1) at (5, 0) {$L_1$};
\node [draw = none, inner sep = 1]  (Y) at (8,0) {$Y_2$};
\draw [-latex] (L) to (A);
\draw [-latex,bend right=12] (L) to (Y);
\draw [-latex, black] (A) to (L1);
\draw [-latex, black, bend left = 12, draw=red, dashed] (A) to  node[pos=0.5, above, draw=none, text = red] {\tiny attenuated} (Y);
\draw [-latex, black] (L1) to (Y);
\end{tikzpicture}
}
\newcommand{\mediationfullshort}{
\begin{tikzpicture}[scale=1] % Adjust the scale factor as needed
%\node [draw=none,  align=left, font = \tiny] (sign) at (2.25, 1.25) {Exposure affects confounder of mediator and outcome};
\node [rectangle, draw=black, inner sep = 2, thin] (L) at (0, 0) {$L$};
\node [rectangle, draw=black,  inner sep = 2, thin] (Q) at (1.5, 0) {$Q$};
\node [draw = none, inner sep = 0] (A) at (3, 0) {$A$};
\node [rectangle, draw=red, thick](V) at (4.5, 0) {$V$};
\node [rectangle, draw = black,  inner sep = 2, thin](M) at (6, 0) {$M$};
\node [draw=none, inner sep = 0] (Y) at (8, 0) {$Y$};
\draw [-latex, draw=black, bend left = 20] (L) to (A);
\draw [-latex, draw=black, bend right = 20] (L) to (Y);
\draw [-latex, draw=black] (Q) to  (A);
\draw [-latex, draw=black, bend right = 20] (Q) to (M);
\draw [-latex, draw= red, bend left = 25,  dashed] (A) to  node[pos=0.5, above, draw=none, text = red] {\tiny attenuated} (M);
\draw [-latex, draw= black, bend right = 20, dashed] (A) to (Y);
\draw [-latex, draw=black] (A) to  (V);
\draw [-latex, draw=black] (V) to (M);
\draw [-latex, draw=black, bend right = 20] (V) to (Y);
\draw [-latex, draw= black] (M) to (Y);
\end{tikzpicture}
}
\newcommand{\mediationfullshortB}{
\begin{tikzpicture}[scale=1] % Adjust the scale factor as needed
%\node [draw=none,  align=left, font = \small] (sign) at (2.25, 1) {\bf $A$ affects confounder of $M\to Y$};
\node [draw = none, inner sep = 1] (R) at (0, 0) {$\mathcal{R}$};
\node [draw = none, inner sep = 1] (A) at (1, 0) {$A_{1}$};
\node [rectangle, draw=red, thick](V) at (2, 0) {$V_{2}$};
\node [rectangle, draw = black,  inner sep = 2](M) at (3, 0) {$M_{3}$};
\node [draw=none, inner sep = 0] (Y) at (4, 0) {$Y_{4}$};
\draw [-latex, draw= red, bend left = 25,  dashed] (A) to node[pos=0.5, above, draw=none, text = red] {\tiny attenuated} (M);
\draw [-latex, draw= black] (R) to (A);
\draw [-latex, draw= black, bend right = 30, dashed] (A) to (Y);
\draw [-latex, draw=black] (A) to  (V);
\draw [-latex, draw=black] (V) to (M);
\draw [-latex, draw=black, bend right = 30] (V) to (Y);
\draw [-latex, draw= black] (M) to (Y);
\end{tikzpicture}
}
\newcommand{\feedbackshort}{
\begin{tikzpicture}
%\node [draw=none,  align=left, font = \tiny] (sign) at  (2.5, 1.25) {Exposure 1 affects confounder of Exposure 2 biasing true causality};
\node [draw=none, inner sep = 1]  (A1) at (0, 0) {$A_{1}$};
\node [rectangle, draw=red, thick] (L3) at (4, 0) {$L_{2}$};
\node [draw=none, inner sep = 0] (A4) at (6, 0) {$A_{2}$};
\node [draw=none, inner sep = 0] (Y5) at (8, 0) {$Y$};
\draw [-latex,  draw=black] (A1) to (Y2);
\draw [-latex,  draw=red, bend left = 20] (A1) to (L3);
\draw [-latex,  draw=black] (L3) to (A4);
\draw [-latex,  draw=red, bend right = 20] (L3) to (Y5);
\draw [-latex,  draw=black] (A4) to (Y5);
\draw [-latex,  draw=red, bend left = 20,  dashed] (A1) to node[pos=0.5, above, draw=none, text = red] {\tiny attenuated}(Y5);
\end{tikzpicture}
}
\newcommand{\feedbackAshort}{
\begin{tikzpicture}
%\node [draw=none,  align=left, font = \tiny] (sign) at (3,1.25) {Exposure 1 affects confounder of Exposure 2: true causality absent};
\node [draw=none, inner sep = 1] (U) at (0, 0) {$U$};
\node [draw=none, inner sep = 1] (A1) at (1.5, 0) {$A_{1}$};
\node [rectangle, draw=red, thick] (L2) at (4, 0) {$L_{2}$};
\node [draw=none, inner sep = 1] (A3) at (6, 0) {$A_{2}$};
\node [draw=none, inner sep = 0] (Y4) at (8, 0) {$Y$};
\draw [-latex, draw=black] (L2) to (A3);
\draw [-latex, bend left= 20, draw=red] (A1) to (L2);
\draw [-latex, bend right= 20, draw=red] (U) to (L2);
\draw [-latex, bend right= 20, draw=red] (U) to (Y4);
\end{tikzpicture}
}
\newcommand{\feedbackAshortB}{
\begin{tikzpicture}
%\node [draw=none,  align=left, font = \small] (sign) at (2.25, 1) {\bf Treatment Feedback};
\node [draw=none, inner sep = 1] (U) at (0, 0) {$U$};
\node [draw=none, inner sep = 1] (A1) at (1, 0) {$A_{1}$};
\node [rectangle, draw=red, thick] (L2) at (2, 0) {$L_{2}$};
\node [draw=none, inner sep = 1] (A3) at (3, 0) {$A_{2}$};
\node [draw=none, inner sep = 1] (Y4) at (4, 0) {$Y$};
\draw [-latex, draw=black] (L2) to (A3);
\draw [-latex, draw=red] (A1) to (L2);
\draw [-latex, bend right= 20, draw=red] (U) to (L2);
\draw [-latex, bend left= 20, draw=red] (U) to (Y4);
\end{tikzpicture}
}
\newcommand{\feedbackBshort}{
\begin{tikzpicture}
%\node [draw=none,  align=left, font = \tiny] (sign) at (2.5, 1.25) {Common cause of Exposure 1 and downstream confounder is a collider};
\node [draw=none, inner sep = 1](U1) at (0, .5) {$U_{LY}$};
\node [draw=none, inner sep = 1] (U2) at (0, -.5) {$U_{AY}$};
\node [draw=none, inner sep = 1] (A1) at (2, 0) {$A_{1}$};
\node [rectangle, draw=red, thick] (L2) at (4, 0) {$L_{2}$};
\node [draw=none, inner sep = 1](A3) at (6, 0) {$A_{2}$};
\node [draw=none, inner sep = 1](Y4) at (8, 0) {$Y$};
\draw [-latex, draw=black] (L2) to (A3);
\draw [-latex, bend left= 10, draw=red] (U1) to (L2);
\draw [-latex, bend left= 20, draw=red] (U1) to (Y4);
\draw [-latex, draw=red, bend right = 10] (U2) to (L2);
\draw [-latex, draw=red] (U2) to (A1);
\end{tikzpicture}
}
\newcommand{\feedbackBshortB}{
\begin{tikzpicture}
%\node [draw=none,  align=left, font = \tiny] (sign) at (2.5, 1.25) {Common cause of Exposure 1 and downstream confounder is a collider};
\node [draw=none, inner sep = 1](U1) at (0, .5) {$U_{LY}$};
\node [draw=none, inner sep = 1] (U2) at (0, -.5) {$U_{AY}$};
\node [draw=none, inner sep = 1] (A1) at (1, 0) {$A_{1}$};
\node [rectangle, draw=red, thick] (L2) at (2, 0) {$L_{2}$};
\node [draw=none, inner sep = 1](A3) at (3, 0) {$A_{2}$};
\node [draw=none, inner sep = 1](Y4) at (4, 0) {$Y$};
\draw [-latex, draw=black] (L2) to (A3);
\draw [-latex, bend left= 10, draw=red] (U1) to (L2);
\draw [-latex, bend left= 20, draw=red] (U1) to (Y4);
\draw [-latex, draw=red, bend right = 10] (U2) to (L2);
\draw [-latex, draw=red] (U2) to (A1);
\end{tikzpicture}
}
\newcommand{\sensitivityanalysis}{
\begin{tikzpicture}
\node [draw=none,  align=left, font = \small] (sign) at (3.5, 1) {\bf Perform sensitivity analysis};
\end{tikzpicture}
}
\newcommand{\specialestimator}{
\begin{tikzpicture}
\node [draw=none,  align=left, font = \small] (1) at (2.5, 1) {\bf Requires special estimators};
\end{tikzpicture}
}
% make figures
\newcommand{\makefigure}[1]{
\begin{figure}[htb]
#1
\end{figure}
}
%tables
\newcommand{\maketable}[1]{
\begin{table}[ht]
#1
\end{table}
}

%%%%%%%%%%%%%%%%%%%%%%%%%%%% DEFINITION OF SYMBOLS %%%%%%%%%%%%%%%%%%%%%%%%%%%%%%%%%%%%%%%%%
% \newcommand{\terminologylocalconventions}{
% \renewcommand{\arraystretch}{1.5} 
% \begin{tabular}{>{\raggedright\arraybackslash}p{1.5cm} p{12cm}}
% \textbf{Symbol} & \textbf{Description} \\
% \toprule
% $X$ & A capital letter representing a random variable. \\
% $X=x$ & A small letter indicating the random variable $X$ fixed at value $x$. \\
% $A$ & The treatment or, equivalently, the exposure. \\
% $A= a$ & Treatment $A$ fixed to level $a$. \\
% $Y$ & The outcome variable. \\
% $Y(a)$ & The potential or counterfactual outcome when $A = a$. Represented also as $Y^a$ or $Y_a$. \\
% $L$ & Measured confounder(s): typically comprises a set of variables. \\
% $U$ & Unmeasured confounder. \\
% F & Effect-modifier (or `moderator') of $A$ on $Y$.\\
% $M$ & Mediator of $A$ on $Y$.\\
% $\bar{X}$ & Sequential variables, e.g., $\bar{A} = \{A_1, A_2, A_3\}$; $\bar{L} = \{L_0, L_1, L_2\}$. \\
% $\bar{H}_t$ & History of variables up to time $t$ required for sequential exchangeability; more fully: $\bar{H}_t = (\bar{A}_{t-1}, \bar{L}_t)$.\\
% $A_t^+(\mathbf{g})$ &``The natural value of the treatment" used in dynamic treatment strategies, typically estimated as the density function of $A_t$ conditional on history $H_t = h_t$.\\
% $\mathbf{g}$ & Abbreviation for a time-varying treatment functional $\mathbf{g}(\cdot)$, or more fully $\mathbf{g}(\bar{a}_t|\bar{h}_t)$. Simplification helps de-clutter a causal graph.\\
% $Y(\mathbf{g})$ & Potential outcome under the dynamic treatment strategy $\mathbf{g}(\cdot)$. Also represented as $Y^{\mathbf{g}}$ or $Y_{\mathbf{g}}$.\\
% $\mathcal{R}$ & Denotes Random treatment assignment.\\
% $\mathcal{G}$ & A causal graph, such as a causal directed acyclic graph (DAG), a single world intervention template (SWIT), or a single world intervention graph (SWIG).\\
% \bottomrule
% \end{tabular}
% \medskip % Adds space between the caption and the table
% }

\newcommand{\terminologylocalconventions}{
\renewcommand{\arraystretch}{1.5} 
\begin{tabular}{>{\raggedright\arraybackslash}p{1.5cm} p{12cm}}
\multicolumn{2}{c}{\textbf{Definitions of Symbols}} \\ 
\toprule
\textbf{Symbol} & \textbf{Description} \\
\midrule
$X$ & A capital letter representing a random variable. \\
$X=x$ & A small letter indicating the random variable $X$ fixed at value $x$. \\
$A$ & The treatment or, equivalently, the exposure. \\
$A= a$ & Treatment $A$ fixed to level $a$. \\
$Y$ & The outcome variable. \\
$Y(a)$ & The potential or counterfactual outcome when $A = a$. Represented also as $Y^a$ or $Y_a$. \\
$L$ & Measured confounder(s): typically comprises a set of variables. \\
$U$ & Unmeasured confounder. \\
$F$ & Effect-modifier (or `moderator') of $A$ on $Y$.\\
$M$ & Mediator of $A$ on $Y$.\\
$\mathcal{R}$ & Denotes random treatment assignment.\\
$\bar{X}$ & Sequential variables, e.g., $\bar{A} = \{A_1, A_2, A_3\}$; $\bar{L} = \{L_0, L_1, L_2\}$. \\
$\bar{H}_t$ & History of variables up to time $t$ required for sequential exchangeability; more fully: $\bar{H}_t = (\bar{A}_{t-1}, \bar{L}_t)$.\\
$A_t^+(\mathbf{g})$ &  Used in dynamic treatment strategies to define a treatment under a dynamic treatment regime. $A_t^+(\mathbf{g}) = \mathbf{g}(A_t,\bar{H}_t)$, where $\mathbf{g}(\cdot)$ denotes a function such as: 
$$ 
\mathbf{g}(A_{i,t}) = \begin{cases} 
   A_{i,t} + 1 & \text{if } A_{i,t} < 6 \\ 
   7 & \text{otherwise} 
   \end{cases}
$$

We abbreviate $\mathbf{g}(\bar{A}_t|\bar{H}_t)$ to $\mathbf{g}$. This simplifies dynamic counterfactual expressions such as $A^+_2(g) = g_2\big(A_2(g_1), L_2(g_1), A^+_1(g_1), A_1, L_1)\big)$\\
$Y(\mathbf{g})$ & Potential outcome under the dynamic treatment strategy $\mathbf{g}(\cdot)$. Also represented as $Y^{\mathbf{g}}$ or $Y_{\mathbf{g}}$. \\
$\mathcal{G}$ & Denotes a causal graph, such as a causal directed acyclic graph (causal DAG), a Single World Intervention Template (SWIT), or a Single World Intervention Graph (SWIG).\\
\bottomrule
\end{tabular}
}

%%%%%%%%%%%%%%%%%%%%%% Simple conventions  %%%%%%%%%%%%%%%%%%%%%%%%%%%%%%%%%%%%%%%%%%%
\newcommand{\terminologylocalconventionssimple}{
\begin{tabular}{>{\raggedright\arraybackslash}p{1.5cm} p{12cm}}
\multicolumn{2}{c}{\textbf{Definitions of Symbols}} \\ 
\toprule
\textbf{Symbol} & \textbf{Description} \\
\midrule
$X$ & A capital letter representing a random variable. \\
$X=x$ & A small letter indicating the random variable $X$ fixed at value $x$. \\
$A$ & The treatment or, equivalently, the exposure. \\
$A=a$ & Treatment $A$ fixed to level $a$. \\
$Y$ & The outcome variable. \\
$Y(a)$ & The potential or counterfactual outcome when $A = a$. Represented also as $Y^{a}$ or $Y_{a}$. \\
$L$ & Measured confounder(s): typically comprises a set of variables. \\
$U$ & Unmeasured confounder. \\
F & Effect-modifier (or `moderator') of $A$ on $Y$.\\
$M$ & Mediator of $A$ on $Y$.\\
$\bar{X}$ & Sequential variables, e.g., $\bar{A} = \{A_1, A_2, A_3\}$; $\bar{L} = \{L_0, L_1, L_2\}$. \\
%$\bar{H}_t$ & History of variables up to time $t$ required for sequential exchangeability; more fully: %$\bar{H}_t = (\bar{A}_{t-1}, \bar{L}_t)$.\\
%$A_t^+(\mathbf{g})$ & ``The natural value of the treatment" under dynamic treatment regime $\mathbf{g}$; used in dynamic treatment strategies, typically estimated as the density function of $A_t$ conditional on history $H_t = h_t$.\\
%$\mathbf{g}$ & Abbreviation for a time-varying treatment functional $\mathbf{g}(\cdot)$, or more fully $\mathbf{g}(\bar{a}_t|\bar{h}_t)$. Simplification helps de-clutter a causal graph.\\
%$Y(\mathbf{g})$ & Potential outcome under the dynamic treatment strategy $\mathbf{g}(\cdot)$. Also represented as $Y^{\mathbf{g}}$ or $Y_{\mathbf{g}}$.\\
$\mathcal{R}$ & Denotes random treatment assignment.\\
$\mathcal{G}$ & A causal graph, here, a causal directed acyclic graph (DAG).\\
\bottomrule
\end{tabular}
}


%%%%%%%%%%%%%%%%%%%%%% Undirected Graphs   %%%%%%%%%%%%%%%%%%%%%%%%%%%%%%%%%%%%%%%%%%%
\newcommand{\terminologyundirectedgraphs}{
\centering
\renewcommand{\arraystretch}{1.0} 
\textbf{Undirected Graphs Describe Conditional Dependence/Independence of Probability Distributions} \\
\bigskip %
\begin{tabular}{l|l}
\textbf{Graph} & \textbf{Feature} \\ \toprule
X & Node. \\
$\association$ & Edge/path. \\
$\xandx$ & Disconnected nodes are not associated. \\
$\xorx$ & Nodes connected by a path are associated. \\
$\xorxchain$ & All nodes connected by a path are symmetrically associated. \\
$\xorxorx$ & These nodes are symmetrically associated. \\
$\network$ & $X^{\prime\prime\prime}$ is not associated with other nodes. \\
\bottomrule
\end{tabular}
}

%%%%%%%%%%% DEFINITIONS %%%%%%%%%%%%%%%%%%%%%%%%%%%%%%%%%%%%%%%%%%%%%%%%%%%%%%%%
\newcommand{\terminologygeneral}{
\centering
\renewcommand{\arraystretch}{1.25} 
\vspace{.25cm} % Larger space between tables
\begin{tabular}{>{\centering\arraybackslash\small}m{1.5cm} >{\raggedright\arraybackslash\small}m{7.0cm} l}
\toprule
\textbf{Symbol} & \textbf{Meaning} & \textbf{Example} \\
\cmidrule{1-3}
\multicolumn{3}{c}{\small \textbf{Graphical Notation}}\\
\cmidrule{1-3}
$X$ & \textbf{Node or Vertex:} Variable denoted by a letter. & $A$ (treatment), $Y$ (outcome) \\
$X_t$ & \textbf{Time-indexed node:} Relative chronology. & $\aandy$ \\
$X_{\customphi{t}}$ & \textbf{Timing assumed} Relative chronology \textbf{asserted}. & $\aandyASSERTED$ \\
$\association$ & \textbf{Edge with no arrow:} Association. & $A_1 \association Y_2$ \\
$\rightarrowNEW$ & \textbf{Edge with an arrow:} Causal association. & $\atoy$ \\
$\rightarrowred$ & \textbf{Red arrow:} Path through which bias flows. & $\commoncauseAshort$ \\
$\associationred$ &  \textbf{Red association path:} Confounding path: ignores arrows to clarify statistical dependencies. & $A_1 \associationred L_0 \associationred Y_2$ \\
$\rightarrowdotted$ & \textbf{Dashed arrow:} Causal effect not through a mediator (direct effect). & $\mediatormSHORT$ \\
$\rightarrowdottedred$ & \textbf{Dashed red arrow:} Biased true effect, for example, when conditioning on a mediator. & $\mediator$ \\
$\rightarrowblue$ & \textbf{Effect modification path:} Assumes $A \rightarrowNEW Y$ and focuses on the modification within levels of another variable. \textbf{Blue path is not evaluated}. & $\effectmodificationBASIC$ \\
%$\rightarrowdottedorange$ & \textbf{Treatment effect in sample population does not match treatment effect in target population}\\ 
$\boxed{X}$ & \textbf{Boxed variable:} Conditioning/adjustment. & $\commoncausesolvedAshort$ \\
$\boxedred{X}$ & \textbf{Red boxed variable:} Variable that when conditioned upon induces bias. & $\colliderA$ \\
$\circledotted{X}$ & \textbf{Dashed circle:} No adjustment for variable. & $\commoncauseALATENTshort$ \\
$\mathcal{R}\rightarrowNEW A$ & \textbf{Random treatment assignment:} Such that $A\coprod Y(a)|\mathcal{R}$. & $\randomisation$ \\
\nodesplit  & \textbf{Node Split}: Single World Intervention Graphs allow factorisation of counterfactuals by splitting a node at intervention with post-intervention nodes relabeled to match the treatment. & \switbasic \\
$\swiglatent$ & \textbf{Unobserved Node (SWIGs)}: $X$ unmeasured. & \switbasiclatent\\ 
$\rightarrowdottedgreen$ & \textbf{Sequential dynamic treatments (modified treatment policy)}. & \switjump\\ 
$\rightarrowlightgray$ & \textbf{Inactive path due to conditioning (SWIGs}) & \swiginactive\\ 
\bottomrule
% \multicolumn{3}{c}{\small \textbf{Mathematical Notation}}\\
% \midrule
% $A \coprod B$  &  \textbf{Independence (unconditional)}. & $A \coprod Y(a)$ \\
% $A\cancel{\coprod} B$  &  \textbf{Dependence (unconditional)}. & $A \cancel\coprod Y(a)$ \\
% $A \coprod B|C$  &  \textbf{Conditional independence}. & $A \coprod Y(a)|L$ \\
% $A\cancel{\coprod} B|C$  &  \textbf{Conditional dependence}. & $A \cancel\coprod Y(a)|L$ \\
% \bottomrule
% \multicolumn{3}{>{\arraybackslash\footnotesize}p{14cm}}{
%  In a causal DAG \graph ~ and all probability distributions compatible with it, causal and statistical dependence relations are mutually implied.
%Because causation occurs in time, causal diagrams must be acyclic. Arrows assert causality; the absence of an arrow assumes no causality. Note that \textbf{paths of bias may flow backwards against the direction of an arrow}. For example, in graph 5, the treatment is linked to the exposure through the path: $A_1 \association L_0 \association Y_2$. Important: always draw a causal diagram for the \textbf{target population}.
% 
%} \\
\end{tabular}
}
%%%%%%%%%%% DEFINITIONS FOR DAGS %%%%%%%%%%%%%%%%%%%%%%%%%%%%%%%%%%%%%%%%%%%%%%%%%%%%%%%%
\newcommand{\terminologygeneraldags}{
\centering
\renewcommand{\arraystretch}{1.25} 
\vspace{.25cm} % Larger space between tables
\begin{tabular}{>{\centering\arraybackslash\small}m{1.5cm} >{\raggedright\arraybackslash\small}m{7.0cm} l}
\toprule
\textbf{Symbol} & \textbf{Meaning} & \textbf{Example} \\
\cmidrule{1-3}
\multicolumn{3}{c}{\small \textbf{Graphical Notation}}\\
\cmidrule{1-3}
$X$ & \textbf{Node or Vertex:} Variable denoted by a letter. & $A$ (treatment), $Y$ (outcome) \\
$X_t$ & \textbf{Time-indexed node:} Denotes relative chronology. & $\aandy$ \\
$X_{\customphi{t}}$ & \textbf{Timing assumed but not known:} Relative chronology \textbf{asserted}. & $\aandyASSERTED$ \\
$\association$ & \textbf{Edge with no arrow:} Association. & $A_1 \association Y_2$ \\
$\associationred$ &  \textbf{Red association path:} Confounding path: ignores arrows to clarify statistical dependencies. &  $A_1 \associationred L_0 \associationred Y_2$ \\
$\rightarrowNEW$ & \textbf{Edge with an arrow:} Here, denotes causal association. & $\atoy$ \\
$\rightarrowred$ & \textbf{Red arrow:} Path through which bias flows. & $\commoncauseAshort$ \\
$\rightarrowdotted$ & \textbf{Dashed arrow:} Causal effect not through a mediator (direct effect). & $\mediatormSHORT$ \\
$\rightarrowdottedred$ & \textbf{Dashed red arrow:} Biased total effect when conditioning on a mediator. & $\mediator$ \\
$\rightarrowblue$ & \textbf{Effect modification path:} Assumes $A \rightarrowNEW Y$ and focuses on the modification within levels of another variable. \textbf{Blue path is not evaluated for causality and need not have a causal interpretation}. & $\effectmodificationBASIC$ \\
%$\rightarrowdottedorange$ & \textbf{Treatment effect in sample population does not match treatment effect in target population}\\ 
$\boxed{X}$ & \textbf{Boxed variable:} Conditioning/adjustment. & $\commoncausesolvedAshort$ \\
$\boxedred{X}$ & \textbf{Red boxed variable:} Variable that when conditioned upon induces bias. & $\colliderA$ \\
$\circledotted{X}$ & \textbf{Dashed circle:} No adjustment for variable. & $\commoncauseALATENTshort$ \\
$\mathcal{R}\rightarrowNEW A$ & \textbf{Random treatment assignment:} Such that $A\coprod Y(a)|\mathcal{R}$. & $\randomisation$ \\
%\nodesplit  & \textbf{Node Split}: Single World Intervention Template/Graphs to factorise counterfactuals. & \switbasic \\
%$\rightarrowdottedgreen$ & \textbf{Sequential non-exchangeability}: dynamic treatment is not conditionally independent of future counterfactual histories. & \switjump\\ 
\bottomrule
% \multicolumn{3}{c}{\small \textbf{Mathematical Notation}}\\
% \midrule
% $A \coprod B$  &  \textbf{Statistical independence (unconditional)}. & $A \coprod Y(a)$ \\
% $A\cancel{\coprod} B$  &  \textbf{Statistical dependence (unconditional)}. & $A \cancel\coprod Y(a)$ \\
% $A \coprod B|C$  &  \textbf{Conditional statistical independence}. & $A \coprod Y(a)|L$ \\
% $A\cancel{\coprod} B|C$  &  \textbf{Conditional statistical dependence}. & $A \cancel\coprod Y(a)|L$ \\
% \bottomrule
% \multicolumn{3}{>{\arraybackslash\footnotesize}p{14cm}}{
%  In a causal DAG \graph ~ and all probability distributions compatible with it, causal and statistical dependence relations are mutually implied.
% } \\
\end{tabular}
}
%%%%%%%%%%%%%%%%%%%%%%%%%%%%%% FIVE ELEMENTARY STRUCTURES OF CAUSALITY %%%%%%%%%%%%%%%%%%%%%%%%%%%%%%%%%%%
\newcommand{\terminologydirectedgraph}{
\centering
\renewcommand{\arraystretch}{2.0} 
\begin{tabular}{>{\raggedright\arraybackslash}m{0.25cm} >{\raggedright\arraybackslash}m{2cm}m{4cm}m{4cm}m{3cm}}
\toprule
\multicolumn{5}{c}{\textbf{Five Elementary Causal Structures}} \\
\midrule
\textbf{} & \textbf{Structure} & \textbf{Causal DAG} & \textbf{Explanation} & \textbf{Implication} \\
\cmidrule{1-5}
\addlinespace[1em] % Adds vertical space
\multicolumn{5}{l}{\bf Two variables}\\
%\cmidrule{1-5}\\[\baselineskip] %  vertical space
\cmidrule{1-5}
\textbf{1.} & \textbf{Causality Absent} & $\xorxA$ & $A$ and $B$ have no causal effect on each other. & $A \coprod B$ \\
\textbf{2.} & \textbf{Causality {Present}} & $\xtoxA$ & $A$ causally affects $B$, and they are associated. & $A \cancel\coprod B$ \\
\addlinespace[1em] % Adds vertical space
%\cmidrule{1-5}\\[\baselineskip] % Adds vertical space
\multicolumn{5}{l}{\bf Three variables}\\
\cmidrule{1-5}
\textbf{3.} & \textbf{Fork} & $\fork$ & $A$ causally affects both $B$ and $C$; $B$ and $C$ are conditionally independent given $A$. & $B \coprod C | A$\\
\textbf{4.} & \textbf{Chain} & $\chain$ & $C$ is affected by $B$ which is, in turn, affected by $A$; $A$ and $C$ are conditionally independent given $B$. & $A \coprod C | B$ \\
\textbf{5.} & \textbf{Collider} & $\immorality$ & $C$ is affected by both $A$ and $B$, which are independent; conditioning on $C$ induces association between $A$ and $B$. & $A \cancel\coprod B | C$\\
\multicolumn{5}{p{14.5cm}}{\footnotesize
\textbf{Key}:
$\rightarrowNEW$, a directed edge, denotes causal association. The absence of an arrow denotes no causal association.
{\bf Rules of d-separation}: In a causal diagram, a path is `blocked' or `d-separated' if a node along it interrupts causation. Two variables are d-separated if all paths connecting them are blocked or if there are no paths linking them, making them conditionally independent. Conversely, unblocked paths result in `d-connected' variables, implying statistical association. Refer to Pearl (1995). Note that `d' stands for `directional'.

% The rules of d-separation:
% \begin{enumerate}[a)]
%     \item  {\bf Fork rule} ($B \leftarrowNEW \boxed{A} \rightarrowNEW C$): $B$ and $C$ are independent when conditioning on $A$: ($B \coprod C \mid A$).
%     \item  {\bf Chain rule} ($A \rightarrowNEW \boxed{B} \rightarrowNEW C$): Conditioning on $B$ blocks the path between $A$ and $C$: ($A \coprod C \mid B$).
%     \item  {\bf Collider rule} ($A \rightarrowNEW \boxed{C} \leftarrowNEW B$): $A$ and $B$ are independent until conditioning on $C$, which introduces dependence: ($A \cancel{\coprod} B \mid C$). 
% The rules of d-separation give rise to the backdoor criterion and backdoor adjustment theorem, which provide identification algorithms conditional on the structural assumptions encoded in a causal directed acyclic graph.  Judea Pearl proved these theorems in Pearl (1995).  
% For example, consider the fork structure. 
Implication: $\mathcal{G}$ denotes a causal directed acyclic graph (causal DAG). $P$ denotes a probability distribution function. Pearl proved that independence in a causal DAG $(B\coprod C\mid A)_{\mathcal{G}}$ implies probabilistic independence $(B\coprod C\mid A)_{P}$; likewise if  $(B\coprod C \mid A)_{P}$ holds in all distributions compatible with $\mathcal{G}$, it follows that $(B\coprod C \mid A)_{G}$ (refer to Pearl 2009, p.61.)  We read causal graphs to understand the implications of causality for relationships in observable data. However, reading causal structures from data is more challenging because the relationships in observable data are typically compatible with more than one (and typically many) causal graphs. 
}
\end{tabular}
}
%%%%%%%%%%%%%%%%%%%%%%%%%% COMMON CAUSAL QUESTIONS %%%%%%%%%%%%%%%%%%%%%%%%%%%%%%%%%%%%%%%%%%%%$
\newcommand{\terminologygeneralbasic}{
\centering
\renewcommand{\arraystretch}{1.2}
\textbf{Causal Diagram Conventions}\\
\vspace{.25cm} % 
\begin{tabular}{>{\centering\arraybackslash\small}m{1.5cm} >{\raggedright\arraybackslash\small}m{7.0cm} l}
\toprule
\textbf{Symbol} & \textbf{Meaning} & \textbf{Example} \\
\cmidrule{1-3}
\multicolumn{3}{c}{\textbf{Statistical Symbols}}\\
\cmidrule{1-3}
$A \coprod B$ & \textbf{Statistical independence (unconditional)} & $A \coprod Y(a)$ \\
$A\cancel{\coprod} B$ & \textbf{Statistical dependence (unconditional)} & $A \cancel\coprod Y(a)$\\
$A \coprod B|C$ & \textbf{Conditional statistical independence} & $A \coprod Y(a)|L$ \\
$A\cancel{\coprod} B|C$ & \textbf{Conditional statistical dependence} & $A \cancel\coprod Y(a)|L$\\
\cmidrule{1-3}
\multicolumn{3}{c}{\textbf{Graphical Conventions}}\\
\cmidrule{1-3}
$X$ & \textbf{Node:} or "Vertex"; Variable, denoted by a letter & $A$ (treatment), $Y$ (outcome) \\
$X_t$ & \textbf{Time-indexed node:} Denotes relative chronology & $\aandy$ \\
$X_{\customphi{t}}$ & \textbf{Time-indexed node assumed but not known:} Relative chronology \textbf{asserted}. & $\aandyASSERTED$ \\
$\rightarrowNEW$ & \textbf{Path with an arrow} Causal association & $\atoy$ \\
$\rightarrowred$ & \textbf{Red arrow:} path of bias & $\commoncauseAshort$ \\
$\rightarrowdotted$ & \textbf{Dashed arrow:} Causal effect not through a mediator (direct effect). & $\mediatormSHORT$ \\
$\rightarrowdottedred$ & \textbf{Dashed red arrow:} path of biased causal association. & $\mediator$ \\
$\boxed{X}$ & \textbf{Boxed variable:} Conditioning/adjustment & $\commoncausesolvedAshort$ \\
$\boxedred{X}$ & \textbf{Red boxed variable:} Variable that when conditioned upon induces bias. & $\colliderA$ \\
$\circledotted{X}$ & \textbf{Dashed circle:} No adjustment for variable & $\commoncauseALATENTshort$ \\
\nodesplit  & \textbf{Node Split} (Single World Intervention Graph) & \switbasic \\
\bottomrule
\end{tabular}
}

%%%%%%%%%%%%%%%%%%%%%%%%%%%%%%%%%%%%%%%%%%%%% EXAMPLES OF COMMON CAUSAL QUESTIONS %%%%%%%%%%%%%%%%%%%%%%%%%%%%%%%%%%%%%%%%%%%%%%%
\newcommand{\terminologycommoncausalinterests}{
\renewcommand{\arraystretch}{1.5} 
\begin{tabular}{>{\raggedright\arraybackslash\small}m{5cm} >{\raggedright\arraybackslash\small}m{5cm}}
\toprule
\multicolumn{2}{c}{\textbf{Examples of Common Causal Questions Presented as Causal DAGs}}\\
\midrule
\textbf{Interest} & \textbf{Causal Graph} \\ \midrule
 \textbf{Treatment effect}: after controlling for all common causes, what is the causal effect of $A \rightarrowNEW Y$?  & $\atoyLONG$ \\ \midrule
 \textbf{Effect Modification (Moderation)}: does the effect of $A \rightarrowNEW Y$ vary across levels of measured variable F? & $\effectmodificationLONG$ \\ \midrule
 \textbf{Interaction (joint-intervention)}: after controlling for all common causes of $A \rightarrowNEW Y$ and $B \rightarrowNEW Y$, is the combined effect of $A$ and $B$ on $Y$ different from their individual effects? & $\interaction$ \\ \midrule
\textbf{Mediation}: assuming unbiased confounding control, what are the effects of $A \rightarrowNEW Y$ (a): indirectly through $M$ and (b) directly, not through $M$? &  $\mediatorm$ \\ \midrule
\textbf{Time-varying treatment}: what are the causal effects of clearly specified sequential treatments? \abartoy & $\feedbackINTEREST$  \\
\midrule
\multicolumn{2}{m{12cm}}{\footnotesize
\textbf{Key}:

$A_t$ denotes the treatment at time $t$;

$\bar{A}$ denotes the sequential treatment policy, here interventions over $A_0$, $A_1$;

$Y$ denotes the outcome;

$L$ denotes a confounder;

F $\rightarrowblue Y$ denotes effect modification by F for the effect of $A \rightarrowNEW Y$

$\boxed{X}$ indicates conditioning on variable $X$.

$\rightarrowNEW$ asserts causality

$ \rightarrowblue $ indicates an interest in effect modification (causality need not be asserted);

\textbf{Note 1}: when analysing effect-modification, our focus is on the $A \rightarrowNEW Y$ path, and whether this effect varies within levels of F; we do not estimate F's causal effect (if any) on $Y$. We use the agnostic arrow $\rightarrowblue$ to denote this interest in F in relation to $A \rightarrowNEW Y$.

\textbf{Note 2}: interaction analysis requires identifying two causal effects ($A \rightarrowNEW Y$ and $B \rightarrowNEW Y$) and controlling for their common causes. Mediation analysis, not interaction analysis, is needed if $A$ and $B$ influence each other ($B \rightarrowNEW A $ or $A \rightarrowNEW B$).

}\\
\bottomrule
\end{tabular}
}
%%%%%%%%%%%%%%%%%%%%%%%%%%%%%%%%%%% FIVE ELEMENTARY RULES OF CONFOUNDING CONTROL %%%%%%%%%%%%%%%%%%%%%%%%%%%%
\newcommand{\terminologyelconfounders}{
\centering
\renewcommand{\arraystretch}{1.5} 
\newcounter{confoundrownum} % 
\setcounter{confoundrownum}{0} % initialise counter
\begin{tabular}{>{\raggedright\arraybackslash\small}m{0.25cm} >{\raggedright\arraybackslash\small}m{5.5cm} >{\raggedright\arraybackslash\small}m{4cm} >{\raggedright\arraybackslash\small}m{4cm}}
\toprule
\multicolumn{4}{c}{\textbf{Five Elementary Applications of Pearl's Back-Door Adjustment Theorem}}\\
\midrule
& \textbf{Rule} & \textbf{Problem} & \textbf{Solution} \\ \midrule
\stepcounter{confoundrownum}\theconfoundrownum & \textbf{Ensure Causal Order}: Timing of $A_{\phi 1}$ and $Y_{\phi 2}$ are incorrectly asserted; in truth, $Y_1$ induces an association with $A_2$. & $\ytoa$ & $\aandysolution$ \\
\stepcounter{confoundrownum}\theconfoundrownum & \textbf{Block back-door path by conditioning on a common cause or its proxy}: $A$ and $Y$ share both measured and unmeasured common causes; conditioning to block the open backdoor path. & $\commoncauseUL$ & $\commoncausesolvedchildgeneral$ \\
\stepcounter{confoundrownum}\theconfoundrownum & \textbf{Do not condition on a mediator}: $\boxed{L}$ blocks the total causal effect of $A \rightarrow Y$. If $L$ may be affected by $A$, ensure $L$ occurs before $A$. & $\mediatorA$ & $\commoncausesolvedchildgeneral$ \\
\stepcounter{confoundrownum}\theconfoundrownum & \textbf{Do not condition on a collider}: $\boxed{L}$ induces a non-causal association between $A$ and $Y$. Ensure $L$ occurs before $A$ and that $A$ occurs before $Y$. & $\colliderALONG$ & $\commoncausesolvedchildgeneral$ \\
\stepcounter{confoundrownum}\theconfoundrownum & \textbf{Conditioning on a descendant is akin to conditioning on its parent}: $\boxed{L'}$, a descendant of an unmeasured confounder $U$, may also be affected by $A$. Ensure $L'$ occurs before $A$. If $L'$ is not affected by $A$ or $Y$, $L'$'s timing relative to $A$ and $Y$ is unimportant. We must only ensure that $U$ occurs before $A$ and that $A$ occurs before $Y$. & $\descendantBBLONG$ & $\commoncausesolvedchild$ \\
\bottomrule
\multicolumn{4}{p{15cm}}{\footnotesize
\textbf{Key}:

$A$ denotes the treatment; $Y$ denotes the outcome; $U$ denotes an unmeasured confounder; $L$ denotes a confounder; $\rightarrowNEW$ asserts causality; $t$ subscript denotes the true relative timing of the variable; $\customphi{t}$ relative timing is \textbf{asserted}, here erroneously;  $\rightarrowred$ indicates a path for bias linking $A$ to $Y$ absent causation; $\rightarrowdottedred$  indicates a path for bias separating $A$ and $Y$; $\boxedred{L}$ indicates that conditioning on $L$ introduces bias (over-conditioning bias).
We include $ A \dottedleftarrow U \rightarrowdotted Y$ to clarify that we cannot typically be confident that all common causes of the treatment and outcome have been measured.
Examples 1, 3-5 illustrate how bias arises from erroneous variable timing: $\customphi{t} \ne t$
}
\end{tabular}
}

\newcommand{\terminologyelconfoundersLONG}{
\renewcommand{\arraystretch}{1.5} 
\centering
\begin{tabular}{>{\raggedright\arraybackslash\small}m{0.35cm} >{\raggedright\arraybackslash\small}m{5.5cm} >{\raggedright\arraybackslash\small}m{3.5cm} >{\raggedright\arraybackslash\small}m{3.5cm}}\\
\multicolumn{4}{c}{\textbf{Examples of Confounding Focussing on the Timing of Measured Confounders}}\\
\toprule
& \multicolumn{3}{c}{\bf \small Simple Application of Elementary Rules for Confounding Control}\\
& \textbf{\small Bias} & \textbf{\small Confounding} & \textbf{\small Address with variable timing} \\
\midrule
1 & \textbf{Common cause}: common cause creates association absent causation. & $\commoncauseUL$  &  \commoncausesolvedchildgeneral\\
2 & \textbf{Mediator bias}: conditioning on a mediator biases total effect. & $\mediatorA$   &  \commoncausesolvedchildgeneral \\
3 & \textbf{Collider}: conditioning on a common effect creates association absent causation. & $\colliderALONG$  &  \commoncausesolvedchildgeneral \\
4 & \textbf{Collider by descent}: conditioning on child of collider induces confounding-by-proxy. & $\descendantBBLONG$  &  \commoncausesolvedchild \\
\midrule
& \multicolumn{3}{c}{\bf \small{More Complicated Scenarios}}\\
& \textbf{\small Bias} & \textbf{\small Confounding} & \textbf{\small Options} \\ \midrule
5 & \textbf{M-bias}: over-conditioning bias: do not condition on $L$. & $\mbias$ & $\mbiassolved$ \\
6 & \textbf{Unmeasured common cause}: conditioning on a measured proxy of unmeasured common cause enables creative confounding control.& $\downstream$ & $\downstreamconfounder$ \\
7 & \textbf{Unmeasured common cause}: condition on baseline treatment and outcome to reduce unmeasured confounding and assess the incident effect. & \downstream & \three \\
\bottomrule
\multicolumn{4}{p{14cm}}{\footnotesize{
$A$ denotes the treatment; $Y$ denotes the outcome; $U$ denotes an unmeasured confounder; $L$ denotes a confounder; $\rightarrowNEW$ asserts causality; $t$ subscript denotes the true relative timing of the variable; $\customphi{t}$ relative timing is \textbf{asserted}, here erroneously;  $\rightarrowred$ indicates a path for bias linking $A$ to $Y$ absent causation; $\rightarrowdottedred$  indicates a path for bias separating $A$ and $Y$; $\boxedred{L}$ indicates that conditioning on $L$ introduces bias (over-conditioning bias).

\textbf{Examples 1-4} demonstrate how incorrect assumptions about variably timing $\customphi t$ leads to bias.

\textbf{Examples 5-7} demonstrate possibilities for confounding that are not solved by longitudinal data collection.}}
\end{tabular}
}

%%%%%%%%%%%%%%%%%%%%%%%%% BIAS RESOLVED BY  %%%%%%%%%%%%%%%%%%%%%%%%%%%%%%%%%%%%%%%%%%%%%%%%%%%%%
\newcommand{\terminologychronologicalhygeine}{
\centering
\renewcommand{\arraystretch}{1.25} 
\newcounter{chronoHygieneRowNum} % 
\setcounter{chronoHygieneRowNum}{0} % initialise counter
\begin{tabular}{>{\raggedright\arraybackslash\small}m{0.5cm} >{\raggedright\arraybackslash\small}m{5.5cm} >{\raggedright\arraybackslash\small}m{4cm} >{\raggedright\arraybackslash\small}m{3.5cm}}
\toprule
\multicolumn{4}{c}{\textbf{Examples of confounding bias avoided with accurate temporal order}}\\
\midrule
& \textbf{Bias} & \textbf{Problem} & \textbf{Accuracy in Timing} \\ \midrule
\stepcounter{chronoHygieneRowNum}\thechronoHygieneRowNum & \textbf{Reverse causation}: Incorrectly asserted $A_{\phi 1}$ and $Y_{\phi 2}$; in truth $Y_1$ causes association with $A_2$.  & $\ytoa$ & $\aandysolution$ \\
\stepcounter{chronoHygieneRowNum}\thechronoHygieneRowNum & \textbf{Confounding by common cause}: An unmeasured variable is assumed to cause both $A$ and $Y$. & $\commoncauseA$ & $\commoncausesolvedchildgeneral$ \\
\stepcounter{chronoHygieneRowNum}\thechronoHygieneRowNum & \textbf{Mediator bias}: Incorrect timing asserted by $L_{\phi}$, leading to controlling for a mediator, which distorts the true causal effect. & $\mediatorA$ & $\commoncausesolvedchildgeneral$ \\
\stepcounter{chronoHygieneRowNum}\thechronoHygieneRowNum & \textbf{Collider bias}: Incorrect timing asserted by $L_{\phi 1}$, leading to controlling for a collider, creating a non-causal association between $A$ and $Y$. & $\colliderALONG$ & $\commoncausesolvedchildgeneral$ \\
\stepcounter{chronoHygieneRowNum}\thechronoHygieneRowNum & \textbf{Collider proxy bias}: Conditioning on a descendant of a collider introduces bias. & $\descendantBBLONG$ & $\commoncausesolvedchild$ \\
\stepcounter{chronoHygieneRowNum}\thechronoHygieneRowNum & \textbf{Post-treatment collider stratification bias}: Conditioning on a variable affected by treatment, even if this is not a mediator, may induce bias. & $\mediatorcollider$ & $\commoncausesolvedchild$ \\
\stepcounter{chronoHygieneRowNum}\thechronoHygieneRowNum & \textbf{Unmeasured common cause}: Conditioning on baseline exposure and outcome provides powerful confounding control and recovers incident exposure effect. & $\downstream$ & $\three$ \\
\bottomrule
\multicolumn{4}{p{14cm}}{\footnotesize
\textbf{Key}: $A$ denotes the treatment; $Y$ denotes the outcome; $U$ denotes an unmeasured confounder; $L$ denotes a confounder; $\rightarrowNEW$ denotes causal edge; $k$ subscript denotes the true relative timing of the variable; $\customphi{k}$ relative timing is \textbf{asserted}, here erroneously;  $\rightarrowred$ indicates a path for bias linking $A$ to $Y$ absent causation; $\rightarrowdottedred$ indicates a path for bias separating $A$ and $Y$ from conditioning on a mediator; $\boxedred{L}$ indicates that conditioning on $L$ that introduces bias (over-conditioning bias); We include $ A \dottedleftarrow U \rightarrowdotted Y$ to clarify that we cannot typically be confident that all common causes of the treatment and outcome have been measured.

\textbf{Example 1 reverse-causation}: $\customphi$ timing in the exposure and outcome is incorrect.

\textbf{Examples 3-6} Asserted timing $\customphi$ of confounder is incorrect: $L_{\customphi 0} \ne L_{0}$

\textbf{Example 7} shows how we can reduce unmeasured confounding by conditioning on baseline values of the exposure and outcome.}
\end{tabular}
}
%%%%%%%%%%%%%%%%%%%%%%%%%%%%%%%%%%%%% TIMING NOT ENOUGH %%%%%%%%%%%%%%%%%%%%%%%%%%%%%%%%%%%%%%%%%%%%%%%%%%%%%
\newcommand{\terminologychronologicalhygeineNOTENOUGH}{
\centering
\renewcommand{\arraystretch}{1.5} 
\newcounter{rownumnec} 
\setcounter{rownumnec}{0} % initialise the counter
\begin{tabular}{>{\raggedright\arraybackslash\footnotesize}m{0.35cm} >{\raggedright\arraybackslash\footnotesize}m{4.5cm} >{\raggedright\arraybackslash\footnotesize}m{4.0cm} >{\raggedright\arraybackslash\footnotesize}m{4.0cm}}
\toprule
\multicolumn{4}{c}{\textbf{Examples of bias not resolved by sequential data collection}}\\
\midrule
& \textbf{Bias} & \textbf{Problem} & \textbf{Response} \\ \midrule
\stepcounter{rownumnec}\therownumnec & \textbf{M-bias}: Over-conditioning bias. Response: do not condition on $L$. & $\mbias$ & $\mbiassolved$ \\
\stepcounter{rownumnec}\therownumnec & \textbf{M-bias, L is a confounder}: Pre-treatment collider $L$ is also a confounder. \textbf{Response}: Adjust for proxies of unmeasured confounders that do not induce M-bias. & $\mbiasdoomed$ & $\mbiasdoomedsolved$ \\
\stepcounter{rownumnec}\therownumnec & \textbf{Unmeasured confounding} \textbf{Response}: Unless a proxy of an unmeasured confounder is a mediator or collider, conditioning on this proxy will reduce bias even if the proxy occurs after the outcome. & $\downstream$ & $\downstreamconfounder$ \\
\stepcounter{rownumnec}\therownumnec & \textbf{Residual confounding} \textbf{Response}: Sensitivity analysis. & $\threeshortB$ & Sensitivity analysis \\
\stepcounter{rownumnec}\therownumnec & \textbf{Treatment affects confounder of mediator/outcome path} \textbf{Response}: Estimate controlled direct effect. & $\mediationfullshortB$ & Natural direct/indirect effects are not identified; consider estimating the mediated effects of $V$ and $M$ combined, or an analogue of the desired estimand using random draws from distributions that are not observed ("recanting twins").\\
% \stepcounter{rownumnec}\therownumnec & \textbf{Treatment/confounder feedback}: Feedback in sequential exposures raises special problems. To avoid confounding, we must condition on $L$; yet doing so leads to collider confounding. \textbf{Response}: Special estimators. & $\feedbackAshortB$ & Special estimators\\
\stepcounter{rownumnec}\therownumnec & 
\textbf{Collider stratification bias without confounder feedback}: No effect of treatment on future confounder yet time-varying confounding from collider stratification bias.\textbf{Response}: Special estimators; requires strong sequential ignorability & $\feedbackBshortB$ & Special estimators; strong sequential ignorability. \\
\bottomrule
\multicolumn{4}{p{15cm}}{\footnotesize
\textbf{Key}:  $\bar{A}$ denotes the treatment, or sequential treatments: for $k \in K$ measurement intervals $\{A_{s < p}$, $A_{p}; s,p  \in K \}$; $Y$: the outcome; $U$: unmeasured confounder; $L$: measured confounder; $L'$: proxy for an unmeasured confounder; $M'$: mediator of $A\rightarrowNEW Y$; 
$V$: intermediary mediator;  
$\mathcal{R}$ Denotes randomised to treatment assignment;
$\boxed{L}$ indicates conditioning on variable $X$ eliminates or reduces;
$\boxedred{L}$ indicates that conditioning on $L$ introduces bias.
$\rightarrowdotted$: mediated direct effect; $\rightarrowdottedred$ bias for total effect of $A$ on $Y$ from conditioning on a mediator; 
$\rightarrowred$ indicates a path for bias linking $A$ to $Y$ absent causation.}
\end{tabular}
}
%%%%%%%%%%%%%%%%%%%%%%%%%%%%%%%%%%%%% TIME VARYING CONFOUNDING BASICS %%%%%%%%%%%%%%%%%%%%%%%%%%%%%%%%%%%%%%%%%%%%%%%%%%%%%

\newcommand{\terminologytimevaryingconfounding}{
\centering
\renewcommand{\arraystretch}{1}  
\begin{tabular}{>{\raggedright\arraybackslash\footnotesize}m{.5cm}>{\raggedright\arraybackslash\footnotesize}m{4.5cm} >{\raggedright\arraybackslash\footnotesize}m{9cm}} % 
\toprule
\multicolumn{3}{c}{\textbf{Examples of Confounding Under Single Treatments and Time-Varying Treatments}}\\
\midrule
\textbf{} & \textbf{Bias} & \textbf{Causal Graph} \\ \midrule
1 & \textbf{Problem}: Residual confounding. \newline \textbf{Response}: Sensitivity analysis. & $\threeshort$ \\
2 & \textbf{Problem}: Post-baseline confounding. \newline \textbf{Response}: Condition on $L_1$ if not a mediator. & $\threeBshort$ \\
3 & \textbf{Problem}: Over-adjustment bias. \newline \textbf{Response}: Do not condition on $L_1$. & $\threeCshort$ \\
4 & \textbf{Problem}: Exposure affects confounder of mediator and outcome. \newline \textbf{Response}: Sensitivity analysis/special estimators. & $\mediationfullshort$ \\
5 & \textbf{Problem}: Treatment 1 and unmeasured confounder affect Treatment 2. \newline \textbf{Response}: Special estimators & $\feedbackAshort$ \\
6 & \textbf{Problem}: Unmeasured time-varying confounders induce feedback. \newline \textbf{Response}: Sensitivity analysis/special estimators & $\feedbackBshort$ \\
\bottomrule
\multicolumn{3}{m{16cm}}{\footnotesize
\textbf{Key}:
$A$ denotes the treatment or treatments $\bar{A}$; $Y$ denotes the outcome; $U$ denotes an unmeasured confounder; $L$ denotes a confounder; $\rightarrowNEW$ asserts causality; $k$ subscript denotes the true relative timing of the variable; $\customphi{t}$ relative timing is \textbf{asserted}, here erroneously;  $\rightarrowred$ indicates a path for bias linking $A$ to $Y$ absent causation; $\rightarrowdottedred$  indicates a path for bias separating $A$ and $Y$; $\boxedred{L}$ indicates that conditioning on $L$ introduces bias (over-conditioning bias); $\boxed{M}$ denotes a mediator of $A\rightarrowNEW Y$; $\boxedred{V}$ denotes a mediator of the $A\rightarrowNEW M$ that is also a confounder of $M\rightarrowNEW Y$; $\rightarrowred$ indicates a path for bias linking $A$ to $Y$ absent causation.}\\
\bottomrule
\end{tabular}
}

%%%%%%%%%%%%%%%%%%%%%%%%%%%%%%%%%%%%% EXPERIMENTS %%%%%%%%%%%%%%%%%%%%%%%%%%%%%%%%%%%%%%%%%%%%%%%%%%%%%
\newcommand{\terminologyelconfoundersexperiments}{
\newcounter{exprownum}
\setcounter{exprownum}{0} % initialise counter
\renewcommand{\arraystretch}{1.5} 
\centering
\begin{tabular}{>{\raggedright\arraybackslash\small}m{0.5cm} >{\raggedright\arraybackslash\small}m{4.65cm} >{\raggedright\arraybackslash\small}m{6.35cm} >{\raggedright\arraybackslash\small}m{2.5cm}}
\toprule
\multicolumn{4}{c}{\textbf{Examples of Bias in Experiments}}\\
\midrule
& \textbf{Bias} & \textbf{Problem} & \textbf{Response} \\ 
\midrule
\multicolumn{4}{>{\raggedright\arraybackslash}p{15cm}}{\textbf{Post-randomisation adjustment}}\\
\stepcounter{exprownum}\arabic{exprownum} & Post-treatment adjustment blocks treatment effect & $\mediatorAX$  &  $\commoncauseALATENTshort$ \\
\stepcounter{exprownum}\arabic{exprownum} & Post-treatment adjustment induces collider stratification bias & $\mediatorcolliderX$ & $\commoncauseALATENTshort$ \\
\stepcounter{exprownum}\arabic{exprownum} & Demographic measures at the end of study condition on a collider that opens a back-door path.  & $\experimentAYcollider$ & $\commoncausesolvedAshortbetter$ \\
\stepcounter{exprownum}\arabic{exprownum} & Demographics measured post-outcome & $\experimentAYcolliderU$ & $\commoncausesolvedAshortbetter$ \\
\midrule
\multicolumn{4}{>{\raggedright\arraybackslash}p{15cm}}{\textbf{Directed measurement error}}\\
\stepcounter{exprownum}\arabic{exprownum} & Treatment affects measurement error of the outcome & $\sdCshortVERYX$ & Sensitivity analyses\\
\midrule
\multicolumn{4}{>{\raggedright\arraybackslash}p{15cm}}{\textbf{Confounding of the per-protocol effect}}\\
\stepcounter{exprownum}\arabic{exprownum} & Per protocol effect in a sustained treatment is lost because a confounder affects adherence & \perprotocolONE & Condition on $\boxed{L_0}$ and $\boxed{L_1}$ \\
\stepcounter{exprownum}\arabic{exprownum} & Per protocol effect lost in sustained treatment because treatment affects confounder of adherence & \perprotocolTWO  & Use special estimators\\
\stepcounter{exprownum}\arabic{exprownum} & Per protocol effect lost in sustained treatment because both measured and unmeasured confounders affect treatment adherence & \perprotocolTWOS  & Use special estimators: stronger assumptions\\
\bottomrule
\multicolumn{4}{>{\arraybackslash\footnotesize}p{15cm}}{
\textbf{Key}: $A$ denotes the treatment, sequential in \graph 6-8; $Y$ denotes the outcome; \random ~ denotes randomisation; $U$ denotes an unmeasured confounder. Note there is no arrow into treatment assignment at baseline because treatment assignment is randomised; $L$ denotes a common cause of treatment and outcome or a proxy of such a common cause or mediator along the path between treatment and outcome. Whether $L$ should be conditioned upon depends on structural features of context; $\boxed{L}$ \textbf{black box} denotes conditioning on variable $L$;  $\rightarrowNEW$ \textbf{black arrow} assumes causality; $\rightarrowred$ \textbf{red arrow} denotes a path of bias; $\rightarrowdottedred$  indicates a path for bias separating $A$ and $Y$; $\boxedred{L}$ \textbf{red box} denotes a case when conditioning on $X$ induces bias; $\circledotted{L}$ \textbf{Dashed circle:} Latent variable, not adjusted (assumed for $U$).}\\
\bottomrule
\end{tabular}
}


%%%%%%%%%%%%%%%%%%%%%%%%%%%%%%%%%%%%% THREE WAVE CONFOUNDING %%%%%%%%%%%%%%%%%%%%%%%%%%%%%%%%%%%%%%%%%%%%%%%%%%%%%
\newcommand{\terminologythreewaveproblems}{
\centering
\renewcommand{\arraystretch}{1.15} 
\begin{tabular}{
>{\raggedright\arraybackslash\footnotesize}m{.25cm}
>{\raggedright\arraybackslash\footnotesize}m{5cm}
>{\raggedright\arraybackslash\footnotesize}m{8.75cm}
} % 
\toprule
\multicolumn{3}{c}{\textbf{Three-wave panel: common biases}}\\ %
\midrule
\textbf{} & \textbf{Bias} & \textbf{Causal Graph} \\
\midrule
1 & \textbf{Problem}: Residual confounding. \newline \textbf{Response}: Sensitivity analysis. & $\threeshortTHREEWAVE$ \\
2 & \textbf{Problem}: Post-baseline confounding. \newline \textbf{Response}: Condition on $L_1$ if not a mediator. & $\threeBshortTHREEWAVE$ \\
3 & \textbf{Problem}: Conditioning on post-treatment confounder. \newline \textbf{Response}: Do not condition on $L_1$ (a mediator). & $\threeCshortTHREEWAVE$ \\
4 & \textbf{Problem}: Confounding by common cause of treatment and outcome in the censored. \newline \textbf{Response}: Inverse Probability of Censoring Weighting (IPCW) subject to assumptions, sensitivity analysis. & $\sdBshort$ \\
5 & \textbf{Problem}: Confounding by common cause of treatment and attrition. \newline \textbf{Response}: IPCW subject to assumptions, sensitivity analysis  & $\sdHshort$ \\
6 & \textbf{Problem}: Treatment affects censoring. \newline \textbf{Response}: IPCW subject to assumptions, sensitivity analysis.  & $\sdCshort$ \\
7 & \textbf{Problem}: No treatment effect when outcome causing censoring: \textit{\textbf{no bias}}. \newline \textbf{Response}: Sharp null never ensured. Hence, we perform IPCW subject to assumptions and sensitivity analysis.  & $\sdDshort$ \\
8 & \textbf{Problem}: Treatment effect when outcome causes censoring \textit{\textbf{bias}}. \newline \textbf{Response}: IPCW subject to assumptions, sensitivity analysis.  & $\sdDDshort$ \\
9 & \textbf{Problem}: Treatment effect and effect-modifiers differ in censored (restriction bias without confounding). \newline \textbf{Response}:  IPCW subject to assumptions, sensitivity analysis. & $\sdGshort$ \\
\midrule
\multicolumn{3}{p{15cm}}{\footnotesize \textbf{Key}:
$A$ denotes the treatment;
$\mathcal{R}$ Denotes randomised to treatment assignment;
$Y$ denotes the outcome;
$L$ denotes a confounder;
$U$ denotes an unmeasured source of bias;
$\circledotted{X}$: Unmeasured/mismeasured treatment, outcome, or effect-modifier;
$\rightarrowNEW$ asserts causality;
$\rightarrowred$ biased path suggesting or distorting treatment effect;
$\rightarrowdottedred$ biased path for treatment effect in the target population;
$\boxed{X}$ indicates conditioning on variable $X$ eliminates or reduces;
$\boxedred{X}$ indicates that conditioning on $X$ introduces bias;
$F \rightarrowblue Y$ indicates effect modification of $A \rightarrowNEW Y $ by F;
$U_{\Delta^{F}} \rightarrowblue Y $ indicates effect modification of $A \rightarrowNEW Y$ by $U_{\Delta^{F}}$.
}\\
\bottomrule
\end{tabular}
}

%%%%%%%%%%%%%%%%%%%%%%%%%%%%%%% EFFECT MODIFICATION TERMS %%%%%%%%%%%%%%%%%%%%%%%%%%%%%%%%%%%%%%%%%%%%%%%
\newcommand{\terminologyeffectmodification}{
\centering
\renewcommand{\arraystretch}{1} 
\begin{tabular}{>{\raggedright\arraybackslash\small}m{1.5cm} >{\raggedright\arraybackslash\small}m{7cm} >{\raggedright\arraybackslash\small}m{3cm}}
\toprule
\multicolumn{3}{l}{\textbf{Conventions for Effect Modification: We assume \(A \rightarrowNEW Y\)}} \\ 
\midrule
\textbf{Symbol} & \textbf{Meaning} & \textbf{Example} \\ \midrule
$\boxedblue{F}\rightarrowblue Y$ & \textbf{Boxed blue variable and blue path:} observed effect-modification.  \textbf{Blue arrow need not have a causal interpretation.} & $\effectmodificationSHORT$ \\
$\circledottedblue{F}\rightarrowblue Y$ & \textbf{Dashed blue circle and blue path:} effect-modifier not conditioned upon. \textbf{Blue arrow need not have a causal interpretation.}& $\effectmodificationunconditionedSHORT$ \\
\bottomrule
\end{tabular}
}
%%%%%%%%%%%%%%%%%%%%%%%%%%%%%%%%%%%%% KINDS OF EFFECT MODIFICATION  %%%%%%%%%%%%%%%%%%%%%%%%%%%%%%%%%%%%%%%%%%%%%%%%%%%%%

\newcommand{\terminologyeffectmodificationtypes}{
\centering
\renewcommand{\arraystretch}{1.25} 
\begin{tabular}{>{\raggedright\arraybackslash\footnotesize}m{0.35cm} >{\raggedright\arraybackslash\footnotesize}m{7cm} >{\raggedright\arraybackslash\footnotesize}m{4.5cm}}
\toprule
\multicolumn{3}{c}{\textbf{Classification of Effect-Modification: Direct and Indirect}} \\ 
\midrule
\textbf{No.} & \textbf{Type} & \textbf{Description} \\ 
\midrule
1 & {Measured variable F modifies effect}: variation in the effect of $A_1 \rightarrowNEW Y_2$ across levels of F, observed within the sample. & $\effectmodification$ \\
2 & {Unmeasured F modifies effect}: potential variability in the effect of $A_1 \rightarrowNEW Y_2$ for unmeasured F; may be relevant to external validity. & $\effectmodificationunconditioned$ \\
3 & {F is a direct effect-modifier}: F directly alters the strength or direction of the effect of $A_1 \rightarrowNEW Y_2$. & $\directeffectmodification$ \\
4 & {G is an indirect effect-modifier by proxy}: when not conditioning on F, $G$ is an indirect effect modifier of $A_1 \rightarrowNEW Y_2$. & $\indirecteffectmodification$ \\
5 & {Conditioning on B makes G a surrogate effect-modifier}: when not conditioning on F, conditioning on collider $B$ opens a path from $G$ to $Y$ through F, making $G$ and $B$ indirect effect-modifiers of $A_1 \rightarrowNEW Y_2$. & $\collidereffectmodification$ \\
6 & {Only Z is a direct effect-modifier}: conditioning on F renders its descendants independent of $Y$, leaving only F as the effect-modifier of $A_1 \rightarrowNEW Y_2$. & $\childeffectmodification$ \\
\\
\bottomrule
\multicolumn{3}{m{12cm}}{\footnotesize
$A$ denotes the treatment;

$Y$ denotes the outcome;

$U$ denotes an unmeasured confounder;

F denotes a direct-effect modifier;

$\{G, B\}$ denote indirect effect modifiers of $A \rightarrowNEW Y$;

%$L'$ denotes a proxy for an unmeasured confounder;

%$M'$ denotes a mediator of $A\rightarrowNEW Y$; ;

%$V$ denotes a mediator of the $A\rightarrowNEW M$ that is also a confounder of $M\rightarrowNEW Y$;
$\rightarrowNEW$ asserts causality;

$\boxed{X}$ indicates conditioning on variable $X$;

$\boxedblue{X}$ indicates variables conditioned upon is an effect modifier (direct or indirect) of $A\rightarrowNEW Y$;

$\circledottedblue{F}$ indicates effect-modifier F is not conditioned upon;

Observation 1: classifying an indirect-effect modifier depends on the structure of causation and model specification.

Observation 2: Whether we condition on F or not, differences in the distribution of effect-modifiers within the sample population compared to the target population, specifically where these effect-modifiers interact with the causal path from $A \rightarrowNEW Y$, may introduce target validity bias. Because target-validity bias is indifferent to conditioning on F, we may represent effect modification without reference to whether F is included in the model: $\effectmodificationBASIC$
}\\
\bottomrule
\end{tabular}
}
%%%%%%%%%%%%%%%%%%%%%%%%%%%%%%%%%%%%%%%%%%%%%%%%% MEAUSREMENT ERROR BIAS %%%%%%%%%%%%%%%%%%%%%%%%%%%%%%%%%%%%%%%%%%%%%%%%%%%%%%%%
\newcommand{\terminologymeasurementerror}{
\newcounter{measurementrownum}
\setcounter{measurementrownum}{0} % initialise counter
\centering
\renewcommand{\arraystretch}{1.0} 
\begin{tabular}{>{\raggedright\arraybackslash\footnotesize}m{0.1cm} >{\raggedright\arraybackslash\footnotesize}m{3.5cm} >{\raggedright\arraybackslash\footnotesize}m{10cm}} % 
\toprule
\multicolumn{3}{c}{\textbf{Structural Representation of Measurement Error Bias}}\\ 
\midrule
& \textbf{Bias} & \textbf{Causal Diagram} \\ 
\midrule
\stepcounter{measurementrownum}\themeasurementrownum & \textbf{Uncorrelated errors under sharp null: no treatment effect}: Under sharp null, assuming confounders are not measured with error, uncorrelated measurement errors are generally not expected to lead to bias. & \measurementUNCORshort \\
\stepcounter{measurementrownum}\themeasurementrownum & \textbf{Uncorrelated errors under treatment effect}: Outside sharp null, uncorrelated measurement errors distort targeted effects. & \measurementUCORBshort \\
\stepcounter{measurementrownum}\themeasurementrownum & \textbf{Correlated errors}: Related, systematic errors in $A$ and $Y$ measurements that are related. & \measurementCORshort \\
\stepcounter{measurementrownum}\themeasurementrownum & \textbf{Directed error: exposure effects error of outcome}: $A$ affects $Y$'s measurement error. & \measurementDIRshort \\
\stepcounter{measurementrownum}\themeasurementrownum & \textbf{Directed error: outcome affects error of exposure}: $Y$ affects $A$'s measurement error. & \measurementYshort \\
\stepcounter{measurementrownum}\themeasurementrownum & \textbf{Correlated/directed error}: Both systematic and correlated errors in $A$ and $Y$ measurements are from an unmeasured source of dependency. & \measurementCORDIRshort \\
\bottomrule
\multicolumn{3}{p{14cm}}{\footnotesize
\textbf{Key}: $A$ denotes the treatment; $Y$ denotes the outcome; $U$ denotes an unmeasured confounder; $L$ denotes measured confounders;
$\rightarrowNEW$ asserts causality; $\circledotted{X}\rightarrowNEW \boxed{X'}$ indicates a latent variable $X$ measured by proxy $X'$; $\rightarrowred$ indicates a path for bias linking $A$ to $Y$ absent causation; $\boxedred{X}$ indicates that conditioning on $X$ introduces bias;
$U_X\rightarrowblue X'$ indicates that the error in a measured variable $X'$ modifies the effect of $A\rightarrow Y$, such that the ${ATE}_{\text{target}}\ne \widehat{ATE}$
}
\end{tabular}
}
%%%%%%%%%%%%%%%%%%%%%%%%%%%%%%%%%%%%%%%%%%%%%%%%% CENSORING BIAS  %%%%%%%%%%%%%%%%%%%%%%%%%%%%%%%%%%%%%%%%%%%%%%%%%%%%%%%%
\newcommand{\terminologycensoring}{
\centering
\renewcommand{\arraystretch}{1.5} 
\begin{tabular}{>{\raggedright\arraybackslash\footnotesize}m{.35cm} >{\raggedright\arraybackslash\footnotesize}m{4.5cm} >{\raggedright\arraybackslash\footnotesize}m{10cm}} % 
\toprule
\multicolumn{3}{c}{\small \textbf{Structural Representation of Biases from Right-Censoring}} \\ 
\midrule
\textbf{} & \textbf{Bias} & \textbf{Description} \\ %
\midrule
%1 & Confounding by a common cause of treatment and outcome in the censored & $\sdBshort$ \\
1 & Confounding by common cause of treatment and attrition. & $\sdHshort$ \\
2 & Treatment affects censoring. & $\sdCshortCENSORING$ \\
3 & No treatment effect when outcome causing censoring: {Bias is not expected under the strict null}  & $\sdDshortCENSORING$ \\
4 & Treatment effect when outcome causes censoring and there is a true treatment effect. Expect a biased effect estimate for the target population on at least one causal contrast scale. & $\sdDDshortCENSORING$ \\
5 & Treatment effect and effect-modifiers differ in censored (restriction bias without confounding). & $\sdGshort$ \\
\bottomrule
\multicolumn{3}{m{16cm}}{\footnotesize
\textbf{Key}:

$A$ denotes the treatment;

$Y$ denotes the outcome;

$U$ denotes an unmeasured confounder;

$\mathcal{R}$ denotes randomisation into treatment;

%$L'$ denotes a proxy for an unmeasured confounder;

%$M'$ denotes a mediator of $A\rightarrowNEW Y$; ;

%$V$ denotes a mediator of the $A\rightarrowNEW M$ that is also a confounder of $M\rightarrowNEW Y$;
$\rightarrowNEW$ asserts causality

$\rightarrowred$ biased path for treatment effect arising from confounding by a common cause. 

%$\rightarrowdottedred$ biased path for treatment effect in the target population.

%$\boxed{X}$ indicates conditioning on variable $X$.

$\circledotted{X}\rightarrowNEW \boxed{X'}$ indicates a latent variable $X$ measured by proxy $X'$.

$\rightarrowred$ indicates a path for bias linking $A$ to $Y$ absent causation.


$\boxedred{X}$ indicates that conditioning on $X$ introduces bias.

$X \rightarrowblue Y$ indicates effect modification of $A \rightarrowNEW Y $ by X.

$U_{\Delta^{F}}  \rightarrowblue Y $  indicates effect modification of $A \rightarrowNEW Y$ by $U_{\Delta^{F}}$

}\\
\bottomrule
\end{tabular}
}
%%%%%%%%%%%%%%%%%%%%%%%%%%%%%%%%%%%%%%%%%%%%%%%%% SELECTION RESTRICTION COLLIDER  %%%%%%%%%%%%%%%%%%%%%%%%%%%%%%%%%%%%%%%%%%%%%%%%%%%%%%%%
\newcommand{\terminologyselectionrestrictionclassic}{
\centering
\renewcommand{\arraystretch}{.75} 
\begin{tabular}{>{\raggedright\arraybackslash\footnotesize}m{0.15cm} >{\raggedright\arraybackslash\footnotesize}m{4cm} >{\raggedright\arraybackslash\footnotesize}m{10cm}}
\toprule
\multicolumn{3}{c}{\small \textbf{Selection Restriction Before Start of Study Arising from Collider Stratification Bias}}\\ 
\midrule
\textbf{} & \textbf{Bias} & \textbf{Causal Graph} \\
\midrule
1 & \textbf{Problem:} Sample selection may induce M-bias (M-bias): {\bf threat to external validity}. & $\attritionB$ \\
2 & \textbf{Response:} (a) Do not restrict sample; (b) condition on descendent of $U1$ or $U2$ & $\attritionBB$ \\
\bottomrule
\end{tabular}
}
%%%%%%%%%%%%%%%%%%%%%%%%%%%%%%%%%%%%%%%%%%%%%%%%% SELECTION RESTRICTION BAIS  %%%%%%%%%%%%%%%%%%%%%%%%%%%%%%%%%%%%%%%%%%%%%%%%%%%%%%%%

\newcommand{\terminologyselectionrestrictionbaseline}{
\centering
\renewcommand{\arraystretch}{0.75} % A
\begin{tabular}{>{\raggedright\arraybackslash\footnotesize}m{0.15cm} >{\raggedright\arraybackslash\footnotesize}m{4cm} >{\raggedright\arraybackslash\footnotesize}m{10cm}}
\toprule
\multicolumn{3}{c}{\small \textbf{Target Population Restriction Before Start of Study}} \\ 
\midrule

\textbf{} & \textbf{Bias} & \textbf{Causal Graph} \\ 
\midrule
% 1 & \textbf{Problem:} sample selection may induce M-bias (M-bias). & $\attritionB$ \\
% & \textbf{Response:} (a) do not restrict sample; (b) condition on descendent of $U$ & $\attritionBB$ \\
% \cmidrule{1-3}
1 & \textbf{Problem:} Target population is not WEIRD; sample population is WEIRD. & $\sdGshortx$  \\
& \textbf{Response:} Sample from the target population (with assumptions). & \restrictionbaselineCULTUREresponsex \\
\cmidrule{1-3}
2 & \textbf{Problem:} Target population is WEIRD; sample population is not WEIRD
 & $\sdGshortx$ \\
& \textbf{Response:}  Eligibility restrictions. & %$\sdGshortTARGETTWOresponse$ \\
\restrictionbaselineCULTUREresponse\\
\cmidrule{1-3}
3 & \textbf{Problem:}  Correlated measurement error of treatment and outcome in an overly ambitious target population &$\restrictionbaselineCULTUREl$ \\
& \textbf{Response:}  Eligibility restrictions for a less ambitious target. & 
$\restrictionbaselineCULTURElr$ \\
%$\measurementCORDIRshortCULTUREresponse$ \\
\cmidrule{1-3}
4 & \textbf{Problem:} Correlated measurement error of measured effect-modifiers for an overly ambitious target population & $\restrictionbaselineCULTURE$ \\
& \textbf{Response:} Eligibility restrictions for a less ambitious target population. & $\restrictionbaselineCULTUREresponse$ \\
\midrule
\multicolumn{3}{m{16cm}}{\footnotesize
\textbf{Key}: $A$ denotes the treatment; $Y$ denotes the outcome; $\rightarrowNEW$ asserts causality; $\boxed{X}$ indicates conditioning on variable $X$; $\boxed{X=1}$ indicates fixing co-variate to level $X = 1$; $F \rightarrowblue Y$ indicates effect modification of $A \rightarrowNEW Y $ by F; $\rightarrowred$ biased path for treatment effect arising from confounding by a common cause; $\rightarrowdottedred$ biased path for treatment effect in target population; $\circledotted{X}\rightarrowNEW \boxed{X'}$ indicates a latent variable $X$ measured by proxy $X'$; $\boxedred{X}$ indicates that conditioning on $X$ introduces bias.
}\\
\bottomrule
\end{tabular}
}


%%%%%%%%%%%%%%%%%%%%%%%%%%%%%%%%%%%%%%%%%%%%%%%%%%%%%%%%%%%%%%%%%%%%%%%%%%%%%%%%%%%%%%%%%%%%%%%%%%%%%%%
\newcommand{\threevanderweeele}{
% Center the text within the environment that uses this command
\renewcommand{\arraystretch}{1.15} 
\begin{tabular}{
>{\raggedright\arraybackslash\footnotesize}m{.35\textwidth}
>{\raggedright\arraybackslash\footnotesize}m{.60\textwidth}
} % 
\toprule
\textbf{Potential Bias} & \textbf{Causal Graph} \\
\midrule
\textbf{Threat}: Residual confounding. \newline \textbf{Response}: Sensitivity analysis. &   $\threeLONG$\\
\midrule
\multicolumn{2}{p{.95\textwidth}}{\footnotesize \textbf{Key}:

$A$ denotes the treatment;

$Y$ denotes the outcome;

$L$ denotes a set of measured confounders;

$U$ denotes unmeasured confounders;

$\boxed{X}$ indicates conditioning on variables in $X$.

$\rightarrowNEW$ assumed causality.

$\rightarrowdotted$ potential confounding path.
}
\\
\bottomrule
\end{tabular}
}
%%%%%%%%%%%%%%%%%%%%%%%%%%%%%%%%%%%%%%%%%%%%%%%%%%%%%%%%%%%%%%%%%%%%%%%%%%%%%%%%%%%%%%%%%%%%%%%%%%%%%%%
\newcommand{\terminologythreewave}{
\centering
\textbf{Time-varying confounding}\\
\medskip
\renewcommand{\arraystretch}{1}  to match the first table
\begin{tabular}{>{\raggedright\arraybackslash\footnotesize\bf}m{.5cm}>{\raggedright\arraybackslash\footnotesize}m{4.5cm} >{\raggedright\arraybackslash\footnotesize\bf}m{9cm}} % 
\toprule
\textbf{No.} & \textbf{Bias} & \textbf{Causal Graph} \\ \midrule
1.& \textbf{Problem}: residual confounding.

\textbf{Response}: sensitivity analysis.  & $\threeshort$ \\
2.& \textbf{Problem}: post-baseline confounding

\textbf{Response}: condition on $L_1$ if not a mediator.& $\threeBshort$ \\
3.& \textbf{Problem}: {over-adjustment bias}

\textbf{Response}: do not condition on $L_1$.& $\threeCshort$ \\
4.& \textbf{Problem}: exposure affects confounder of mediator and outcome.

 \textbf{Response}: sensitivity analysis/special estimators.& $\mediationfullshort$ \\
% 5.& \textbf{Problem}: Treatment 1 affects confounder of Treatment 2.

%\textbf{Response}: special estimators.& $\feedbackshort$ \\
5.& \textbf{Problem}: Treatment 1 and unmeasured confounder affect Treatment 2.
\textbf{Response}: special estimators & $\feedbackAshort$ \\

6.&  \textbf{Problem}: unmeasured time-varying confounders induce feedback.
\textbf{Response}: sensitivity analysis/special estimators & $\feedbackBshort$ \\ \bottomrule
\end{tabular}
}
%%%%%%%%%%%%%%%%%%%%%%%%%%%%%%%%%%%%%%%%%% CROSS SECTIONAL REPORTING   %%%%%%%%%%%%%%%%%%%%%%%%%%%%%%%%%%%%%%%%%%
\newcommand{\examplecrosssection}{
\centering
\renewcommand{\arraystretch}{1.5} 
\begin{tabular}{>{\raggedright\arraybackslash\small}m{0.5cm} >{\raggedright\arraybackslash\small}m{5cm} >{\raggedright\arraybackslash\small}m{4cm} >{\raggedright\arraybackslash\small}m{4cm}}
\toprule
\multicolumn{4}{c}{\small \textbf{Report Multiple Causal Graphs When Cross-Sectional Structural Data Assumptions are Unclear}} \\ 
\toprule

& \textbf{\small Assumed Causation Scenarios} & \textbf{\small Confounding Threat} & \textbf{\small Control Strategy} \\ \midrule
1 & \textbf{L is a confounder}: $A_{\phi 1} $ and $Y_{\phi 2}$ share a common cause $L_{\phi 0}$; confounding control strategy: condition on $\boxed{ L_{\phi 0}}$ to block the open backdoor path.& $\commoncauseAASERTED$  &  \commoncausesolvedAASSERTED\\
2  & \textbf{L is a mediator}: $\boxed{L_{\phi 1}}$ blocks true causal association $A\to Y$. & $\mediatorAASERTED$   &  \aandyASSERTEDLONG \\
\midrule
\multicolumn{4}{>{\arraybackslash\footnotesize}p{15cm}}{

$A$ denotes the treatment.

$Y$ denotes the outcome.

$U$ denotes an unmeasured confounder.

$L$ denotes a measured confounder.

%$L'$ denotes a proxy for an unmeasured confounder.

%$M$ denotes a mediator.

$\boxed{L}$ \textbf{black box} denotes conditioning on variable $L$.

$\rightarrowNEW$ \textbf{black arrow} denotes an assumed causal path.

$\rightarrowred$ \textbf{red arrow} denotes a path of bias. (e.g.: where $\commoncauseAshort$, the path of bias runs $A_1 \association L_0 \association Y_2$).

$\boxedred{L}$ \textbf{red box} denotes case when conditioning on $L$ induces bias.

%$X_t$: \textbf{Time-indexed node}: denotes true/known relative chronology

$X_{\customphi{t}}$: textbf{time-indexed node asserted}: relative chronology is assumed but not known.

\textbf{Cross-sectional data threat}: incorrectly asserted timing $\atoyassumedtiny$ in Scenario 2 may bias $A\rightarrowdottedred Y$.}\\
\bottomrule
\end{tabular}
}
%%%%%%%%%%%%%%%%%%%%%%%%%%%%%%%%%%%%%%%%%% THREE WAVE  REPORTING   %%%%%%%%%%%%%%%%%%%%%%%%%%%%%%%%%%%%%%%%%%
\newcommand{\examplelongitudinal}{
\renewcommand{\arraystretch}{1} 
\centering

\begin{tabular}{>{\raggedright\arraybackslash\small}m{0.15cm} >{\raggedright\arraybackslash\small}m{4.5cm} >{\raggedright\arraybackslash\small}m{4.0cm} >{\raggedright\arraybackslash\small}m{4.0cm}}
\toprule
\multicolumn{4}{c}{\small \textbf{Report Multiple Causal Graphs When Longitudinal Structural Data Assumptions are Unclear}} \\
\midrule
\textbf{\small} & \textbf{\small Assumed Causation} & \textbf{\small Confounding Threat} & \textbf{\small Control Strategy} \\ \midrule
\textbf{1.} & \textbf{Unmeasured confounder}: $A_{1} $ and $Y_{2}$ share both measured and unmeasured common causes $\{L_{0}, U\}$;

\textbf{Confounding control strategy}: condition on all measured baseline confounders that are associated with the treatment, outcome or both, or that are proxies of unmeasured confounders; condition on the baseline measure of the exposure and outcome, such that any residual confounding must be orthogonal to the baseline exposure and outcome: $\boxed{
\begin{aligned}
L_{0}~
A_{0}~
Y_{0}~
\end{aligned}
}$ & $\commoncauseUL$  &  \threeshortB\\
\toprule
\multicolumn{4}{c}{\bf \small{Post-baseline confounding}}\\
\textbf{2.} & \textbf{Problem}: post-baseline confounding \newline
\textbf{Response}: condition on $L_1$ if not a mediator. Perform sensitivity analysis if timing is unclear& $\threeBshort$ & \\
\multicolumn{4}{c}{\bf \small{Bias in Attrition}}\\
\textbf{3.} & \textbf{Problem}: Treatment affects censoring. \newline \textbf{Response}:  Inverse Probability of Censoring Weighting & $\sdCshort$ & \\
\textbf{4.} & \textbf{Another problem}: Confounding by common cause of treatment and outcome in the censored. \newline \textbf{Response}: Inverse Probability of Censoring Weighting & $\sdBshort$ & \\
\bottomrule
\multicolumn{4}{>{\arraybackslash\footnotesize}p{14cm}}{
$A$ denotes the treatment.

$Y$ denotes the outcome.

$U$ denotes an unmeasured confounder.

$L$ denotes a measured confounder.

$X_t$: \textbf{Time-indexed node}: denotes true/known relative chronology

$\boxed{L}$ \textbf{black box} denotes conditioning on variable $L$.

$\rightarrowNEW$ \textbf{black arrow} denotes an assumed causal path.

$\rightarrowred$ \textbf{red arrow} denotes a path of bias. 

\textbf{Threat}: even after conditioning on the baseline exposure and outcome there is unmeasured confounding.}
\\
\bottomrule
\end{tabular}
}
%%%%%%%%%%%%%%%%%%%%%%%%%%%%%%%%%%%%%%%%%% GLOSSARY  %%%%%%%%%%%%%%%%%%%%%%%%%%%%%%%%%%%%%%%%%%
\newcommand{\glossaryTerms}{
\begingroup 
\sffamily % 
\fontsize{5pt}{6pt}\selectfont %
\renewcommand{\arraystretch}{1.2} 
\begin{tabular}{>{\raggedright\arraybackslash\bfseries}m{4cm} >{\raggedright\arraybackslash}m{11cm}}
\toprule
\textbf{Term} & \textbf{Definition} \\
\midrule
Acyclic & No variable can be an ancestor or descendant of itself on a causal graph. \\
Adjacent Nodes & Two nodes connected by an arrow are adjacent.\\
Adjustment Set & Variables conditioned to block all backdoor paths between treatment ($A$) and outcome ($Y$). \\
Ancestor/Descendants & Nodes connected by directed edges. All descendants of an ancestor can be reached by directed paths.\\
Arrow & Represents direct causation in a causal diagram, pointing from cause to effect. \\
Average Treatment Effect (ATE) & The difference in expected outcomes between treated and untreated units across a specified population. Synonym for Marginal Effect. \\
Backdoor Path & Path that, if not blocked, may associate the treatment and outcome without causality. \\
Causal Contrast & The difference in expected outcomes under different treatment levels. \\
Causal Contrast Scale & The metric for quantifying causal contrasts, chosen based on outcome type and research question. \\
Causal Diagram (Causal DAG) & A graph representing causal relationships to evaluate an identification problem; must be acyclic and describe all confounding, measured and unmeasured for the target population. \\
Causal Estimand & The causal contrast of interest in a study; specifies the intervention, outcome, contrast scale, and target population; stated before analysis. \\
Causal Path & Asserts a change in the parent node will induce a change in its child. \\
Censoring & the sample population is not representative of the target population at baseline (left censoring) or is no longer representative at the end of study (right censoring). \\
Collider/"Immorality" & A variable where two causal paths meet head-to-head, may induce non-causal associations between its parents. \\
Conditional Average Treatment Effect (CATE) & The treatment effect for specific subgroups, defined by measured characteristics. \\
Conditioning & Adjustment for variables in analysis to distinguish causal effects from associations. \\
Confounding & Treatment and outcome are associated independently of causality or are disassociated despite causality, relative to the causal question. \\
Confounder & A variable or set of variables form part of an ideal identification strategy to reduce or eliminate confounding. \\
Counterfactual or Potential outcomes & Hypothetical outcomes under different treatment conditions to be contrasted, only one may be realised for each observed unit. \\
Direct Effect (Natural Direct Effect) & The difference between potential outcomes when the treatment is applied and the mediator is set to no-treatment versus when neither the treatment nor the mediator is applied.\\
$d$-separation & Backdoor paths are blocked, satisfying the assumption of 'no unmeasured confounding'. \\
Descendant (Child) & A node causally influenced by a prior node (Parent). A child is a parent's direct descendant. \\
Effect-Measure Modifier/Effect-Modifier & A variable that affects the magnitude or direction of a causal effect. \\
Estimator & Algorithm to compute a statistical estimand from data. \\
External Validity/Target Validity & The generalisability of study findings to the prespecified target population; assumes internal validity. \\
% E-Value & Sensitivity analysis that computes the minimal strength of an unmeasured confounder in its association with both the treatment and outcome to explain away results. Measured on the risk-ratio scale.\\
Factorisation & Decomposing the joint probability distribution of variables into a product of conditional probabilities of each variable given its parents. \\
Heterogeneous Treatment Effects & Variation in treatment effects across subgroups or contexts. \\
Identification Problem & Ensure no unmeasured confounding. \\
Incident Exposure Effect & Causal effect of initiating a new treatment. \\
Indirect Effect (Natural Indirect Effect) & The average difference in potential outcomes when the mediator is at its natural value under treatment versus no treatment. \\
Instrumental Variable & Associated with treatment but affecting the outcome only through the treatment, used for estimating causal effects amidst confounding. \\
Intention-to-Treat Effect & The effect of treatment assignment, what random assignment obtains.\\
Internal Validity & The extent to which causal associations in the study population are accurately identified. \\
Inverse Probability of Censoring Weights & Weights used to adjust for bias due to attrition in longitudinal studies. \\
Inverse Probability of Treatment Weights & Weights that create a pseudo-population to achieve treatment balance across conditions. \\
Local Markov Assumption  & assumption that a variable is independent of its non-descendants given its immediate parents in a causal graph.\\
Longitudinal Study/Panel Study & A research design that repeatedly tracks and measures the same units over time. \\
Loss-to-follow-up & Participant attrition. \\
Markov Assumption &  assumption that a variable is independent of its non-descendants given its parents in a causal graph\\
Marginal Effect & Synonym for Average Treatment Effect. \\
Measurement Error Bias & Bias introduced when measurements of variables are inaccurately recorded, either through correlated or direct measurement errors, or when uncorrelated errors mask the true effects. \\
Mediator & A variable through which a treatment affects an outcome. \\
Modularity Assumption & Interventions on one set of variables do not directly alter the conditional distribution of other variables, given their direct causes.\\
Node & Represents a variable in a causal diagram, also called "Vertex" \\
Observational Study & Treatment assignment is not controlled by the investigator. \\
Parent/Child & Adjacent nodes connected by a directed path.\\
Path & Nodes are connected by a sequence of edges. Directed paths follow directed edges.\\
Per-Protocol Effect & The causal effect under full-treatment adherence. \\
Prevalent Exposure Effect & Effect of current or ongoing treatments. \\
Propensity Score & The probability of receiving a treatment based on observed characteristics used for confounding adjustment in observational studies. \\
Randomised Treatment Assignment & Chance treatment assignment. \\
Randomised Controlled Trial (RCT) & Uses random treatment assignment to balance confounders across the treatments to be compared. \\
Reverse Causation & Mistaking the effect for the cause in an analysis. \\
Sample Weights & Adjusts sample data to represent the target population in analysis better. \\
Selection Bias & Systematic errors from non-representative study participation or attrition affecting generalisability. \\
Sequentially Treatment &  multiple treatments may be fixed our time-varying \\
Single World Intervention Graph (SWIG) & A graph to obtain causal identification under a single counterfactual treatment regime by splitting nodes into random and fixed components, where the fixed inherits edges directed into the node (parents) and the random inherits edges out (children). \\
Single World Intervention Template (SWIT) & A graph-valued function or template generates SWIGs (is not itself a graph). \\
Statistical Estimand & The parameter of interest in a statistical model, not necessarily causal. \\
Statistical Estimate & The value obtained for a statistical estimand from data analysis. \\
Statistical Model & Describes covariance between variables; without structural assumptions, statistical models do not identify causal effects.\\
% Strong Sequential Exchangeability (Strong Ignorability) & At each time $t\in 1\dots \tau$, the treated and untreated are conditionally independent of all future counterfactual states $t+1$ including the counterfactual outcomes. \\
Structural Model & Assumptions about causal relationships encoded in diagrams, essential for identifying causality from statistical associations. \\
Study Population & The population from which data are collected, also called the "sample population." \\
Target Population & The broader population to which study results are intended to apply. \\
Target Trial & An observational study emulating an ideal experiment by pre-specifying a causal estimand, eligibility criteria, and data ordering for an incident exposure effect.  \\
Time-Varying Confounding & Confounding that changes over time, complicating causal effect estimation using standard methods. \\
Total Effect & The difference in mean potential outcomes under contrasted treatments in a study. \\
\bottomrule
\end{tabular}
\endgroup % End the group, font reverts back to the default outside
}
%%%%%%%%%%%%%%%%%%%%%%% SWIGS %%%%%%%%%%%%%%%%%%%%%%%%%%%%%%%%%%%%%%
\newcommand{\swigthreetreatment}{
\begin{tikzpicture}
\tikzset{line width=1.5pt, outer sep=0pt,
         rect/.style={draw, fill=white,  inner sep=4pt,
          line width=1.5pt},
         double/.style={draw, fill=white,  inner sep=4pt,
          line width=1.5pt, align=left},
         open/.style={draw = none, inner sep = 2, fill=white},
         swig vsplit={gap=5pt,
         inner line width right=0.5pt, line color right=darkgray}};
\node[name=U, open]{$U$};
\node[name=l0, double, right = 10mm of U]{$L_0$\\$A_0$\\$Y_0$};
\node[name=a1,right=10mm of l0, shape=swig vsplit]{
        \nodepart{left}{$A_1$}
        \nodepart{right}{$A_1^+\mathbf{g}^\lambda$} };
\node[name=Y2, open, draw = white, right=10mm of a1]{$Y\big({\mathbf{g}^\lambda}\big)$};
\draw [->] (U) to (l0);
\draw [->] (l0) to (a1);
\draw [->, bend left=25] (l0) to (Y2);
\draw [->] (a1) to (Y2);
\end{tikzpicture}
}
\newcommand{\swigthreecontrast}{
\begin{tikzpicture}
\tikzset{line width=1.5pt, outer sep=0pt,
         rect/.style={draw, fill=white,  inner sep=4pt,
          line width=1.5pt},
         double/.style={draw, fill=white,  inner sep=4pt,
          line width=1.5pt, align=left},
         open/.style={draw = none, inner sep = 2, fill=white},
         swig vsplit={gap=5pt,
         inner line width right=0.5pt, line color right=darkgray}};
\node[name=U, open]{$U$};
\node[name=l0, double, right = 10mm of U]{$L_0$\\$A_0$\\$Y_0$};
\node[name=a1,right=10mm of l0, shape=swig vsplit]{
        \nodepart{left}{$A_1$}
        \nodepart{right}{$A_1^+\mathbf{g}^\phi$} };
\node[name=Y2, open, draw = white, right=10mm of a1]{$Y\big({\mathbf{g}^\phi}\big)$};
\draw [->] (U) to (l0);
\draw [->] (l0) to (a1);
\draw [->, bend left=25] (l0) to (Y2);
\draw [->] (a1) to (Y2);
\end{tikzpicture}
}
\newcommand{\swigthreecontrol}{
\begin{tikzpicture}
\tikzset{line width=1.5pt, outer sep=0pt,
         rect/.style={draw, fill=white,  inner sep=4pt,
          line width=1.5pt},
         double/.style={draw, fill=white,  inner sep=4pt,
          line width=1.5pt, align=left},
         open/.style={draw = none, inner sep = 2, fill=white},
         swig vsplit={gap=5pt,
         inner line width right=0.5pt, line color right=darkgray}};
\node[name=U, open]{$U$};
\node[name=l0, double, right = 10mm of U]{$L_0$\\$A_0$\\$Y_0$};
\node[name=a1,right=10mm of l0, shape=swig vsplit]{
        \nodepart{left}{$A_1$}
        \nodepart{right}{$A_1^+\mathbf{g}~$} };
\node[name=Y2, open, draw = white, right=10mm of a1]{$Y\big({\mathbf{g}}\big)$};
\draw [->] (U) to (l0);
\draw [->] (l0) to (a1);
\draw [->, bend left=25] (l0) to (Y2);
\draw [->] (a1) to (Y2);
\end{tikzpicture}
}
\newcommand{\lmtptable}{
\centering
\renewcommand{\arraystretch}{1.5} 
\medskip
\vspace{.25cm} % Larger space between tables
\begin{tabular}{>{\centering\arraybackslash\small\bfseries}m{0.1cm} >{\raggedright\arraybackslash\small}m{3.4cm} >{\centering\arraybackslash\small}m{9.5cm}}
\toprule
\textbf{} & \textbf{Identification Task} & \textbf{Single World Intervention Graphs (SWIGs)} \\ 
\toprule
1 & Control for common causes of $A_1$ and $Y_2$, compute outcome under $\mathbf{g}^\lambda$.  & $\swigthreetreatment$ \\ 
2 & Control for common causes of $A_1$ and $Y_2$, compute outcome under $\mathbf{g}$.   & $\swigthreecontrol$ \\ 
\toprule
\multicolumn{1}{>{\centering\arraybackslash}m{0.1cm}}{} & 
\multicolumn{1}{>{\raggedright\arraybackslash}m{3.4cm}}{\textbf{\small Target Contrast}} & 
\multicolumn{1}{>{\centering\arraybackslash}m{9.5cm}}{
\vspace{3mm} 
{\large $\mathbf{E}[Y(\mathbf{g}^\phi) - Y(\mathbf{g})]$}
\vspace{2mm} %
}\\
\bottomrule
\multicolumn{3}{m{14cm}}{\footnotesize
\textbf{Key}:

$\mathbf{g}$ denotes a modified treatment policy $f_\mathbf{g}(\bar{a}_t)$.

$U$ denotes all unmeasured confounders.

$A_0$ denotes the treatment at baseline, here a confounder.

$L_0$ denotes confounders of $A_{1}$. 

$Y$ denotes observed outcomes at the end of study.

$Y_{tau}\big(\mathbf{g}\big)$ denotes the potential outcome under treatment policy $g(\cdot)$.

$\boxed{X}$ indicates conditioning on confounding control vector $X$.

$\rightarrowNEW$ denotes assumed causality.

\textbf{Note 1}:  Single World Intervention Graphs (SWIGs) clarify demands for confounding control under each modified treatment policy. Here, we contrast two modified treatment policies. More than two causal contrasts may be defined and contrasted for scientific or policy questions.

\textbf{Note 2}: Because missing responses and censoring can lead to bias, we impute missing values at baseline ($t = 0$) and employ censoring weights to address loss-to-follow-up.
}\\
\bottomrule
\end{tabular}
}
\newcommand{\lmtptablethree}{
\centering
\renewcommand{\arraystretch}{1.5} 
\medskip
\vspace{.25cm} % Larger space between tables
\begin{tabular}{>{\centering\arraybackslash\small\bfseries}m{0.25cm} >{\raggedright\arraybackslash\small}m{4.5cm} >{\centering\arraybackslash\small}m{7.5cm}}
\toprule
\textbf{} & \textbf{Modified Treatment Policy} & \textbf{Single World Intervention Graph (SWIG)} \\ 
\toprule
1 & 
$$
\mathbf{g}^\lambda (A_i) = \begin{cases} 4 & \text{if } A_i < 4 \\ 
A_i & \text{otherwise} \end{cases}
$$ & $\swigthreetreatment$ \\ 
2 & $$
\mathbf{g}^\phi (A_i) = \begin{cases} 0 & \text{if } A_i > 0 \\ 
A_i & \text{otherwise} \end{cases}
$$   & $\swigthreecontrast$ \\ 
3 & $$
\mathbf{g}(A_i) =A_i
$$   & $\swigthreecontrol$ \\ 
\toprule
\multicolumn{1}{>{\centering\arraybackslash}m{0.5cm}}{} & 
\multicolumn{1}{>{\raggedright\arraybackslash}m{4cm}}{\textbf{ Contrast A}} & 
\multicolumn{1}{>{\centering\arraybackslash}m{7.5cm}}{
\vspace{2mm} % 
{\large $\mathbf{E}[Y(\mathbf{g}^\lambda) - Y(\mathbf{g}^\phi)]$}
\vspace{2mm}
}\\
\multicolumn{1}{>{\centering\arraybackslash}m{0.5cm}}{} & 
\multicolumn{1}{>{\raggedright\arraybackslash}m{4cm}}{\textbf{ Contrast B}} & 
\multicolumn{1}{>{\centering\arraybackslash}m{7.5cm}}{
\vspace{2mm} % 
{\large $\mathbf{E}[Y(\mathbf{g}^\lambda) - Y(\mathbf{g})]$}
\vspace{2mm}
}\\
\multicolumn{1}{>{\centering\arraybackslash}m{0.5cm}}{} & 
\multicolumn{1}{>{\raggedright\arraybackslash}m{4cm}}{\textbf{ Contrast C}} & 
\multicolumn{1}{>{\centering\arraybackslash}m{7.5cm}}{
\vspace{2mm} % 
{\large $\mathbf{E}[Y(\mathbf{g}^\phi) - Y(\mathbf{g})]$}
\vspace{4mm}
}\\
\bottomrule
\multicolumn{3}{p{13cm}}{\footnotesize
\textbf{Key}: $\rightarrowNEW$: causal edge; $\boxed{X}$ indicates conditioning on baseline confounders. $\mathbf{\tilde{g}}(\cdot)$: modified treatment policy; $U$: unmeasured common causes of $A_1$ and $Y_2$. $L_0$ denotes measured common causes or proxies of measured common causes of $A_1$ and $Y_2$. $A_0$ and $Y_0$ are the treatment and outcome, respectively, measured at baseline and included for confounding control. $A_1$: the natural value of the treatment; $A_1^+(\mathbf{\tilde{g}})$: treatment as assigned by modified treatment policy $\mathbf{\tilde{g}}$; $Y\big(\mathbf{\tilde{g}}\big)$: counterfactual outcome at the end of study under $\mathbf{\tilde{g}}$.
% \textbf{Note 1}: Here, we contrast two modified treatment policies. More than two causal contrasts may be defined and contrasted for scientific or policy questions.
%\textbf{Note}: Single World Intervention Graphs (SWIGs) clarify demands for confounding control under each modified treatment policy.
%richardson2023potential
}\\
\bottomrule
\end{tabular}
}

\newcommand{\nodesplit}{
%%%% SWIT BASIC SMALL
\begin{tikzpicture}
\tikzset{line width=1.5pt, outer sep=0pt,
         rect/.style={draw, fill=white,  inner sep=1pt,
          line width=1pt},
         double/.style={draw, fill=white,  inner sep=1pt,
          line width=1pt, align=left},
         oval/.style={draw, ellipse, inner sep=2pt, fill=white, line width=.25pt},
         swig vsplit={gap=5pt,
         inner line width right=0.5pt, }};

\node[name=A, shape=swig vsplit]{
         \nodepart{left}{ $A$}
         \nodepart{right}{ $\textcolor{cyan}{\mathbf{\Tilde{a}}}$}};
         
\end{tikzpicture}
}
\newcommand{\switbasic}{
%%%% SWIT BASIC SMALL
\begin{tikzpicture}
\tikzset{line width=1.5pt, outer sep=0pt,
         rect/.style={draw, fill=white,  inner sep=0pt,
          line width=1pt},
         double/.style={draw, fill=white,  inner sep=0pt,
          line width=1pt, align=left},
         oval/.style={draw, ellipse, inner sep=.1pt, fill=white, line width=.1pt},
         swig vsplit={gap=5pt,
         inner line width right=0.5pt,  line color right=cyan}};

\node[name=A, shape=swig vsplit]{
         \nodepart{left}{ $A$}
         \nodepart{right}{ $\textcolor{cyan}{\mathbf{\Tilde{a}}}$}};

\node[name=Y, right=3mm of A, oval]{\small $Y(\textcolor{cyan}{\mathbf{\Tilde{a}}})$}; 

\draw [->, thin] (A) to (Y);
\end{tikzpicture}
}
\newcommand{\switbasiclatent}{
%%%% SWIT BASIC SMALL
\begin{tikzpicture}
\tikzset{line width=1.5pt, outer sep=0pt,
         rect/.style={draw, fill=white,  inner sep=0pt,
          line width=1pt},
         circle/.style={draw = black, ellipse, fill=lightgray!60,  inner sep=3pt,
          line width= 1.5pt},
         double/.style={draw, fill=white,  inner sep=0pt,
          line width=1pt, align=left},
         oval/.style={draw, ellipse, inner sep=.1pt, fill=white, line width=.1pt},
         swig vsplit={gap=5pt,
         inner line width right=0.5pt,  line color right=cyan}};

\node[name=X,  circle]{$X$}; %\textcolor{black}{(\mathbf{g})}$}; 

\node[name=A, right=2mm of X, shape=swig vsplit]{
         \nodepart{left}{ $A$}
         \nodepart{right}{ $\textcolor{cyan}{\mathbf{\Tilde{a}}}$}};

\node[name=Y, right=3mm of A, oval]{\small $Y(\textcolor{cyan}{\mathbf{\Tilde{a}}})$}; 

\draw [->, thin] (A) to (Y);
\draw [->,  thin, bend left = 25] (X) to (Y);

\end{tikzpicture}
}
\newcommand{\swiginactive}{
%%%% SWIT BASIC SMALL
\begin{tikzpicture}
\tikzset{line width=1.5pt, outer sep=0pt,
         rect/.style={draw, fill=white,  inner sep=0pt,
          line width=1pt},
         circle/.style={draw = black, ellipse, fill=lightgray!60,  inner sep=3pt,
          line width= 1.5pt},
         double/.style={draw, fill=white,  inner sep=0pt,
          line width=1pt, align=left},
         oval/.style={draw, ellipse, inner sep=1pt, fill=white, line width=.1pt},
         swig vsplit={gap=5pt,
         inner line width right=0.5pt,  line color right=cyan}};

\node[name=L,  oval]{$L$}; %\textcolor{black}{(\mathbf{g})}$}; 

\node[name=A, right=3mm of L, shape=swig vsplit]{
         \nodepart{left}{ $A$}
         \nodepart{right}{ $\textcolor{cyan}{\mathbf{\Tilde{a}}}$}};

\node[name=Y, right=3mm of A, oval]{\small $Y(\textcolor{cyan}{\mathbf{\Tilde{a}}})$}; 

\draw [->, thin] (L) to (A);
\draw [->, thin] (A) to (Y);
\draw [->,  thin, draw = lightgray, bend left = 25] (L) to (Y);

\end{tikzpicture}
}
\newcommand{\swiglatent}{
%%%% SWIT BASIC SMALL
\begin{tikzpicture}
\tikzset{line width=1.5pt, outer sep=0pt,
         rect/.style={draw, fill=white,  inner sep=0pt,
          line width=1pt},
         circle/.style={draw = black, ellipse, fill=lightgray!60,  inner sep=3pt,
          line width= 1.5pt},
         double/.style={draw, fill=white,  inner sep=0pt,
          line width=1pt, align=left},
         oval/.style={draw, ellipse, inner sep=.1pt, fill=white, line width=.1pt},
         swig vsplit={gap=5pt,
         inner line width right=0.5pt,  line color right=cyan}};

\node[name=X,  circle]{$X$}; %\textcolor{black}{(\mathbf{g})}$}; 

\end{tikzpicture}
}
\newcommand{\swigbasiczero}{
%%%% SWIG BASIC SMALL 0
\begin{tikzpicture}
\tikzset{line width=1.5pt, outer sep=0pt,
         rect/.style={draw, fill=white,  inner sep=1pt,
          line width=1pt},
         double/.style={draw, fill=white,  inner sep=1pt,
          line width=1pt, align=left},
         oval/.style={draw, ellipse, inner sep=2pt, fill=white, line width=.25pt},
         swig vsplit={gap=5pt,
         inner line width right=0.5pt, line color right=cyan}};

\node[name=A, shape=swig vsplit]{
         \nodepart{left}{$A$}
         \nodepart{right}{$\textcolor{cyan}{\mathbf{a = 0}}$}};

\node[name=Y, right=3mm of A, oval]{$Y(\textcolor{cyan}{\mathbf{0}})$}; 

\draw [->, thin] (A) to (Y);
\end{tikzpicture}
}

\newcommand{\swigbasicone}{
%%%% SWIG BASIC SMALL 1
\begin{tikzpicture}
\tikzset{line width=1.5pt, outer sep=0pt,
         rect/.style={draw, fill=white,  inner sep=1pt,
          line width=1pt},
         double/.style={draw, fill=white,  inner sep=1pt,
          line width=1pt, align=left},
         oval/.style={draw, ellipse, inner sep=2pt, fill=white, line width=.25pt},
         swig vsplit={gap=5pt,
         inner line width right=0.5pt, line color right=cyan}};

\node[name=A, shape=swig vsplit]{
         \nodepart{left}{$A$}
         \nodepart{right}{$\textcolor{cyan}{\mathbf{a = 1}}$}};

\node[name=Y, right=3mm of A, oval]{$Y(\textcolor{cyan}{\mathbf{1}})$}; 

\draw [->, thin] (A) to (Y);
\end{tikzpicture}
}
\newcommand{\switL}{
\begin{tikzpicture}
\tikzset{line width=1.5pt, outer sep=0pt,
         rect/.style={draw, fill=white,  inner sep=1pt,
          line width=1pt},
         double/.style={draw, fill=white,  inner sep=1pt,
          line width=1pt, align=left},
         oval/.style={draw, ellipse, inner sep=2pt, fill=white, line width=.25pt},
         swig vsplit={gap=5pt,
         inner line width right=0.5pt, line color right=cyan}};

\node[name=L,oval]{$L$};

\node[name=A, right=3mm of L, shape=swig vsplit]{
         \nodepart{left}{$A$}
         \nodepart{right}{$\textcolor{cyan}{\mathbf{\Tilde{a}}}$}};

\node[name=Y, right=3mm of A, oval]{$Y(\textcolor{cyan}{\mathbf{\Tilde{a}}})$}; 

\draw [->] (L) to (A);
\draw [->] (A) to (Y);
\draw [->, bend left=25] (L) to (Y);
\end{tikzpicture}
}

\newcommand{\switllarge}{
\begin{tikzpicture}
\tikzset{line width=1.5pt, outer sep=0pt,
         rect/.style={draw, fill=white,  inner sep=1pt,
          line width=1.5pt},
         double/.style={draw, fill=white,  inner sep=1pt,
          line width=1.5pt, align=left},
         oval/.style={draw, ellipse, inner sep=2pt, fill=white, line width=1pt},
         swig vsplit={gap=8pt,
          inner line width right=.75pt, line color right=cyan}};

\node[name=U,oval]{ $U$};
\node[name=L,oval, right=15mm of U]{$L$};

\node[name=A, right=15mm of L, shape=swig vsplit]{
         \nodepart{left}{ $A$}
         \nodepart{right}{ $\textcolor{cyan}{\mathbf{\Tilde{a}}}$}};

\node[name=Y, right=15mm of A, oval]{ $Y(\textcolor{cyan}{\mathbf{\Tilde{a}}})$}; 

\draw [->] (U) to (L);
\draw [->, bend left=25, draw = lightgray] (U) to (Y);
%\draw [->, bend left=25, draw = lightgray] (L) to (Y);
\draw [->] (L) to (A);
\draw [->] (A) to (Y);
\end{tikzpicture}
}

\newcommand{\swigllargezero}{
\begin{tikzpicture}
\tikzset{line width=1.5pt, outer sep=0pt,
         rect/.style={draw, fill=white,  inner sep=1pt,
          line width=1.5pt},
         double/.style={draw, fill=white,  inner sep=1pt,
          line width=1.5pt, align=left},
         oval/.style={draw, ellipse, inner sep=2pt, fill=white, line width=1pt},
         swig vsplit={gap=8pt,
          inner line width right=.75pt, line color right=cyan}};

\node[name=U,oval]{ $U$};
\node[name=L,oval, right=15mm of U]{ $L$};

\node[name=A, right=15mm of L, shape=swig vsplit]{
         \nodepart{left}{ $A$}
         \nodepart{right}{ $\textcolor{cyan}{\mathbf{a = 0}}$}};

\node[name=Y, right=15mm of A, oval]{ $Y(\textcolor{cyan}{\mathbf{a=0}})$}; 

\draw [->] (U) to (L);
\draw [->, bend left=25, draw = lightgray] (U) to (Y);
%\draw [->, bend left=25, draw = lightgray] (L) to (Y);
\draw [->] (L) to (A);
\draw [->] (A) to (Y);
\end{tikzpicture}
}
\newcommand{\swigllargeone}{
\begin{tikzpicture}
\tikzset{line width=1.5pt, outer sep=0pt,
         rect/.style={draw, fill=white,  inner sep=1pt,
          line width=1.5pt},
         double/.style={draw, fill=white,  inner sep=1pt,
          line width=1.5pt, align=left},
         oval/.style={draw, ellipse, inner sep=2pt, fill=white, line width=1pt},
         swig vsplit={gap=8pt,
          inner line width right=.75pt, line color right=cyan}};

\node[name=U,oval]{ $U$};
\node[name=L,oval, right=15mm of U]{$L$};

\node[name=A, right=15mm of L, shape=swig vsplit]{
         \nodepart{left}{$A$}
         \nodepart{right}{ $\textcolor{cyan}{\mathbf{a = 1}}$}};

\node[name=Y, right=15mm of A, oval]{$Y(\textcolor{cyan}{\mathbf{a=1}})$}; 


\draw [->] (U) to (L);
\draw [->, bend left=25, draw = lightgray] (U) to (Y);
%\draw [->, bend left=25, draw = lightgray] (L) to (Y);
\draw [->] (L) to (A);
\draw [->] (A) to (Y);
\end{tikzpicture}
}
\newcommand{\commoncauselarge}{
\begin{tikzpicture}
%\node [draw=none, align=center, font=\small] at (.75,1) {\bf Common cause};
\node [draw = none, inner sep = 4] (U) at (0, 0) {$U$};
\node [rectangle, draw = black, thick, inner sep = 4] (L) at (3, 0) { $L$};
\node [draw=none, inner sep = 0] (A) at (6, 0) { $A$};
\node [draw=none, inner sep = 0] (Y) at (9, 0) { $Y$};
\draw [->, thick] (U) to (L);
\draw [->, thick, bend left=25] (U) to (Y);
\draw [->, thick] (L) to (A);
%\draw [->, thick, bend left=25] (L) to (Y);
\end{tikzpicture}
}
\newcommand{\mediatorlarge}{
\begin{tikzpicture}
%\node [draw=none, align=center, font=\small] at (.75,1) {\bf Common cause};
\node [draw=none, inner sep = 4] (U) at (0, 0) { $U$};
\node [rectangle,  draw = black, inner sep = 4] (L0) at (2.5, 0) { $L_0$};
\node [draw=none, inner sep = 0] (A1) at (5, 0) { $A_1$};
\node [rectangle, draw = red, thick, line width=2pt, inner sep = 4] (L2) at (7.5, 0) { $L_2$};
\node [draw=none, inner sep = 0] (A3) at (10, 0) { $A_2$};
\node [draw=none, inner sep = 0] (Y4) at (12.5, 0) { $Y$};

\draw [->] (U) to (L0);
\draw [-latex, thick, bend left = 20 , draw= red] (U) to (L2);
\draw [-latex, thick, bend right = 15 , draw = red] (U) to (Y4);
\draw [->] (L0) to (A1);
%\draw [->,  bend left = 20] (L0) to (Y4);
\draw [->, thick, draw = red ] (A1) to (L2);
\draw [->, bend right = 25] (A1) to (A3);
\draw [->] (L2) to (A3);
\end{tikzpicture}
}


\newcommand{\mediatorlargetwo}{
\begin{tikzpicture}
%\node [draw=none, align=center, font=\small] at (.75,1) {\bf Common cause};
\node [draw=none, inner sep = 2] (UAL) at (0, 0) { $U_{AL}$};
\node [draw=none, inner sep = 2] (ULY) at (2, 0) { $U_{LY}$};
\node [draw=none, inner sep = 2] (A1) at (4, 0) { $A_1$};
\node [rectangle, draw = red, thick, line width=2pt, inner sep = 4] (L2) at (7, 0) { $L_2$};
\node [draw=none, inner sep = 2] (A3) at (10, 0) { $A_2$};
\node [draw=none, inner sep = 2] (Y4) at (12, 0) { $Y$};

\draw [->, bend left = 20, draw = red] (UAL) to (A1);
\draw [->, bend left = 20, draw = red] (UAL) to (L2); 
\draw [->, bend right = 15, red] (ULY) to (L2); 
\draw [->, bend right = 15, red] (ULY) to (Y4); 
%\draw [->, red] (A1) to (L2);
\draw [->, bend right = 20] (A1) to (A3);
\draw [->] (L2) to (A3);
\end{tikzpicture}
}
%%%%%%%%%%%%%%%%%% INTERACTION SWIT %%%%%%%%%%%%%%%%%%%%%%%%%%%%
\newcommand{\switinteraction}{
\begin{tikzpicture}
\tikzset{line width=1.5pt, outer sep=0pt,
         none/.style={draw = none, fill=white,  inner sep=1pt,
          line width=1.5pt},
         rect/.style={fill=white,  inner sep=1pt,
          line width=1.5pt},
         double/.style={draw, fill=white,  inner sep=1pt,
          line width=1.5pt, align=left},
         oval/.style={draw = black, ellipse, inner sep=2pt, fill=white, line width=1pt},
         swig vsplit={gap=5pt,
          inner line width right=.5pt, line color right=cyan}};

\node[name=UA, oval] (U)  {$U$};

\node[name=LA, oval] at (2, .5) {$L_A$};

\node[name=A, shape=swig vsplit] at (4, .5){
         \nodepart{left}{ $A$}
         \nodepart{right}{ $\textcolor{cyan}{\mathbf{\Tilde{a}}}$}};

\node[name=Y, oval] at (7, 0){ $Y(\textcolor{cyan}{\mathbf{\Tilde{a}, \Tilde{b}}})$}; 

\node[name=LB, oval] at (2, -.5) {$L_{B}$};

\node[name=B, shape=swig vsplit] at (4, -.5){
         \nodepart{left}{ $B$}
         \nodepart{right}{ $\textcolor{cyan}{\mathbf{\Tilde{a}}}$}};
\draw [->, draw = black] (U) to (LA);
\draw [->, draw = black] (U) to (LB);
\draw [->, draw = lightgray, bend right = 30] (U) to (B); 
\draw [->, draw = lightgray, bend left = 30] (U) to (A); 
\draw [->, draw = lightgray, bend right = 30] (U) to (Y); 
\draw [->, draw = lightgray, bend left = 30] (U) to (Y); 
\draw [->, draw = black] (LA) to (A);
\draw [->, draw = black] (LB) to (B);
\draw [->] (A) to (Y);
\draw [->] (B) to (Y);
\end{tikzpicture}
}
%%%%%%%%%%%%%%%%%%%  SWIG INTERACTION ZERO %%%%%%%%%%%%%%%%%%%%%%%%%$
\newcommand{\swiginteractionzerozero}{
\begin{tikzpicture}
\tikzset{line width=1.5pt, outer sep=0pt,
         none/.style={draw = none, fill=white,  inner sep=1pt,
          line width=1.5pt},
         rect/.style={fill=white,  inner sep=1pt,
          line width=1.5pt},
         double/.style={draw, fill=white,  inner sep=1pt,
          line width=1.5pt, align=left},
         oval/.style={draw = black, ellipse, inner sep=2pt, fill=white, line width=1pt},
         swig vsplit={gap=5pt,
          inner line width right=.5pt, line color right=cyan}};

\node[name=UA, oval] (U)  {$U$};

\node[name=LA, oval] at (3, .5) {$L_A$};

\node[name=A, shape=swig vsplit] at (6, .5){
         \nodepart{left}{ $A$}
         \nodepart{right}{ $\textcolor{cyan}{\mathbf{0}}$}};
         
\node[name=LB, oval] at (3, -.5) {$L_{B}$};

\node[name=B, shape=swig vsplit] at (6, -.5){
         \nodepart{left}{ $B$}
         \nodepart{right}{ $\textcolor{cyan}{\mathbf{0}}$}};
         
\node[name=Y, oval] at (10, 0){ $Y(\textcolor{cyan}{\mathbf{0, 0}})$}; 

\draw [->, draw = black] (U) to (LA);
\draw [->, draw = black] (U) to (LB);
\draw [->, draw = lightgray, bend right = 25] (U) to (B); 
\draw [->, draw = lightgray, bend left = 25] (U) to (A); 
\draw [->, draw = lightgray, bend right = 25] (U) to (Y); 
\draw [->, draw = lightgray, bend left = 25] (U) to (Y); 
\draw [->, draw = black] (LA) to (A);
\draw [->, draw = black] (LB) to (B);
\draw [->] (A) to (Y);
\draw [->] (B) to (Y);
\end{tikzpicture}
}
%%%%%%%%%%%%%%%%%%%  SWIG INTERACTION ONE ONE %%%%%%%%%%%%%%%%%%%%%%%%%$
\newcommand{\swiginteractiononeone}{
\begin{tikzpicture}
\tikzset{line width=1.5pt, outer sep=0pt,
         none/.style={draw = none, fill=white,  inner sep=1pt,
          line width=1.5pt},
         rect/.style={fill=white,  inner sep=1pt,
          line width=1.5pt},
         double/.style={draw, fill=white,  inner sep=1pt,
          line width=1.5pt, align=left},
         oval/.style={draw = black, ellipse, inner sep=2pt, fill=white, line width=1pt},
         swig vsplit={gap=5pt,
          inner line width right=.5pt, line color right=cyan}};

\node[name=UA, oval] (U)  {$U$};

\node[name=LA, oval] at (3, .5) {$L_A$};

\node[name=A, shape=swig vsplit] at (6, .5){
         \nodepart{left}{ $A$}
         \nodepart{right}{ $\textcolor{cyan}{\mathbf{1}}$}};
         
\node[name=LB, oval] at (3, -.5) {$L_{B}$};

\node[name=B, shape=swig vsplit] at (6, -.5){
         \nodepart{left}{ $B$}
         \nodepart{right}{ $\textcolor{cyan}{\mathbf{1}}$}};
         
\node[name=Y, oval] at (10, 0){ $Y(\textcolor{cyan}{\mathbf{1, 1}})$}; 
%edges
\draw [->, draw = black] (U) to (LA);
\draw [->, draw = black] (U) to (LB);
\draw [->, draw = lightgray, bend right = 25] (U) to (B); 
\draw [->, draw = lightgray, bend left = 25] (U) to (A); 
\draw [->, draw = lightgray, bend right = 25] (U) to (Y); 
\draw [->, draw = lightgray, bend left = 25] (U) to (Y); ); 
\draw [->, draw = black] (LA) to (A);
\draw [->, draw = black] (LB) to (B);
\draw [->] (A) to (Y);
\draw [->] (B) to (Y);
\end{tikzpicture}
}
%%%%%%%%%%%%%%%%%%%  SWIG INTERACTION ONE ZERO %%%%%%%%%%%%%%%%%%%%%%%%%$
\newcommand{\swiginteractiononezero}{
\begin{tikzpicture}
\tikzset{line width=1.5pt, outer sep=0pt,
         none/.style={draw = none, fill=white,  inner sep=1pt,
          line width=1.5pt},
         rect/.style={fill=white,  inner sep=1pt,
          line width=1.5pt},
         double/.style={draw, fill=white,  inner sep=1pt,
          line width=1.5pt, align=left},
         oval/.style={draw = black, ellipse, inner sep=2pt, fill=white, line width=1pt},
         swig vsplit={gap=5pt,
          inner line width right=.5pt, line color right=cyan}};

\node[name=UA, oval] (U)  {$U$};

\node[name=LA, oval] at (3, .5) {$L_A$};

\node[name=A, shape=swig vsplit] at (6, .5){
         \nodepart{left}{ $A$}
         \nodepart{right}{ $\textcolor{cyan}{\mathbf{1}}$}};
         
\node[name=LB, oval] at (3, -.5) {$L_{B}$};

\node[name=B, shape=swig vsplit] at (6, -.5){
         \nodepart{left}{ $B$}
         \nodepart{right}{ $\textcolor{cyan}{\mathbf{0}}$}};
         
\node[name=Y, oval] at (10, 0){ $Y(\textcolor{cyan}{\mathbf{1, 0}})$}; 

\draw [->, draw = black] (U) to (LA);
\draw [->, draw = black] (U) to (LB);
\draw [->, draw = lightgray, bend right = 25] (U) to (B); 
\draw [->, draw = lightgray, bend left = 25] (U) to (A); 
\draw [->, draw = lightgray, bend right = 25] (U) to (Y); 
\draw [->, draw = lightgray, bend left = 25] (U) to (Y); 
\draw [->, draw = black] (LA) to (A);
\draw [->, draw = black] (LB) to (B);
\draw [->] (A) to (Y);
\draw [->] (B) to (Y);
\end{tikzpicture}
}
%%%%%%%%%%%%%%%%%%%  SWIG INTERACTION ZERO ONE%%%%%%%%%%%%%%%%%%%%%%%%%$
\newcommand{\swiginteractionzeroone}{
\begin{tikzpicture}
\tikzset{line width=1.5pt, outer sep=0pt,
         none/.style={draw = none, fill=white,  inner sep=1pt,
          line width=1.5pt},
         rect/.style={fill=white,  inner sep=1pt,
          line width=1.5pt},
         double/.style={draw, fill=white,  inner sep=1pt,
          line width=1.5pt, align=left},
         oval/.style={draw = black, ellipse, inner sep=2pt, fill=white, line width=1pt},
         swig vsplit={gap=5pt,
          inner line width right=.5pt, line color right=cyan}};

\node[name=UA, oval] (U)  {$U$};

\node[name=LA, oval] at (3, .5) {$L_A$};

\node[name=A, shape=swig vsplit] at (6, .5){
         \nodepart{left}{ $A$}
         \nodepart{right}{ $\textcolor{cyan}{\mathbf{0}}$}};
         
\node[name=LB, oval] at (3, -.5) {$L_{B}$};

\node[name=B, shape=swig vsplit] at (6, -.5){
         \nodepart{left}{ $B$}
         \nodepart{right}{ $\textcolor{cyan}{\mathbf{1}}$}};
         
\node[name=Y, oval] at (10, 0){ $Y(\textcolor{cyan}{\mathbf{0, 1}})$}; 

\draw [->, draw = black] (U) to (LA);
\draw [->, draw = black] (U) to (LB);
\draw [->, draw = lightgray, bend right = 25] (U) to (B); 
\draw [->, draw = lightgray, bend left = 25] (U) to (A); 
\draw [->, draw = lightgray, bend right = 25] (U) to (Y); 
\draw [->, draw = lightgray, bend left = 25] (U) to (Y); 
\draw [->, draw = black] (LA) to (A);
\draw [->, draw = black] (LB) to (B);
\draw [->] (A) to (Y);
\draw [->] (B) to (Y);
\end{tikzpicture}
}

%%%%%%%%%%%%%%%%%%%%%%%%% MEDIATON SWIG %%%%%%%%%%%%%%%%%
\newcommand{\switmediator}{
\begin{tikzpicture}
\tikzset{line width=1.5pt, outer sep=0pt,
         rect/.style={draw, fill=white,  inner sep=1pt,
          line width=1.5pt},
         double/.style={draw, fill=white,  inner sep=1pt,
          line width=1.5pt, align=left},
         oval/.style={draw = black, ellipse, inner sep=2pt, fill=white, line width=1pt},
         swig vsplit={gap=5pt,
          inner line width right=.5pt, line color right=cyan}};

\node[name=U, oval]{$U$};

\node[name=L0, right=8mm of U, oval]{$L_0$};

\node[name=A1, right=8mm of L0, shape=swig vsplit]{
         \nodepart{left}{ $A_1$}
         \nodepart{right}{ $\textcolor{cyan}{\mathbf{\widetilde{a_1}}}$}};


\node[name=L2, right=8mm of A1, oval]{ $L_2(\textcolor{cyan}{\mathbf{\widetilde{a_1}}})$};


\node[name=A3, right=8mm of L2, shape=swig vsplit]{
         \nodepart{left}{ $A_2(\textcolor{cyan}{\mathbf{\widetilde{a_1}}})$}
         \nodepart{right}{ $\textcolor{cyan}{\mathbf{\widetilde{a_2}}}$}};

\node[name=Y4, right=8mm of A3, oval]{ $Y(\textcolor{cyan}{\mathbf{\widetilde{a_1}, \widetilde{a_2}}})$}; 

\draw [->, draw = lightgray] (U) to (L0);
\draw [->, bend left = 15] (U) to (L2); 
\draw [->, bend right = 15] (U) to (Y4); 
%\draw [->, bend left = 15, draw = lightgray] (L0) to (Y4);
\draw [->] (L0) to (A1);
\draw [->] (A1) to (L2);
\draw [->, bend right = 15] (A1) to (A3);
\draw [->, bend left = 15] (A1) to (Y4);
\draw [->] (L2) to (A3);
\draw [->] (A3) to (Y4);
%\draw [->, bend left = 15, draw = lightgray] (L2) to (Y4);
\end{tikzpicture}
}
\newcommand{\switmediatortwo}{
\begin{tikzpicture}
\tikzset{line width=1.5pt, outer sep=0pt,
         rect/.style={draw, fill=white,  inner sep=1pt,
          line width=1.5pt},
         double/.style={draw, fill=white,  inner sep=1pt,
          line width=1.5pt, align=left},
         oval/.style={draw = black, ellipse, inner sep=2pt, fill=white, line width=1pt},
         swig vsplit={gap=15pt,
          inner line width right=.5pt, line color right=cyan}};


\node[name=UA, oval]{$U_{AL}$};

\node[name=UL, oval, right = 4mm of UA]{$U_{LY}$};

\node[name=A1, right=4mm of UL, shape=swig vsplit]{
         \nodepart{left}{ $A_1$}
         \nodepart{right}{$\textcolor{cyan}{A_1^{+}(\mathbf{g}})$}};


\node[name=L2, right=6mm of A1, oval]{ $L_2(\textcolor{cyan}{\mathbf{g}})$};


\node[name=A3, right=8mm of L2, shape=swig vsplit]{
         \nodepart{left}{ $A_2(\textcolor{cyan}{\mathbf{g}})$}
         \nodepart{right}{ $\textcolor{cyan}{A_2^{+}(\mathbf{g})}$}};

\node[name=Y4, right=8mm of A3, oval]{ $Y(\textcolor{cyan}{\mathbf{g}})$}; 

\draw [->, bend left = 20, draw = red] (UA) to (A1);
\draw [->, bend left = 20, draw = red] (UA) to (L2); 
\draw [->, bend right = 20, draw = black] (UL) to (L2); 
\draw [->, bend right = 20, draw = black] (UL) to (Y4); 
\draw [->, bend right = 20] (A1) to (A3);
\draw [->, bend left = 20] (A1) to (Y4);
%\draw [->, draw = black] (A1) to (L2);
\draw [->, red] (L2) to (A3);
\draw [->, draw = black] (A3) to (Y4);
\draw [->, dashed, draw = teal] (L2.north east) to [bend left=20] (A3.right north);
\draw [->, dotted, teal, thick] (A1.left center) to (A1.right center);
\draw [->, dotted, teal, thick] (A3.left center) to (A3.right center);
\end{tikzpicture}
}
\newcommand{\switmediatorthree}{
\begin{tikzpicture}
\tikzset{line width=1.5pt, outer sep=0pt,
         rect/.style={draw, fill=white,  inner sep=1pt,
          line width=1.5pt},
         double/.style={draw, fill=white,  inner sep=1pt,
          line width=1.5pt, align=left},
         oval/.style={draw = black, ellipse, inner sep=2pt, fill=white, line width=1pt},
         swig vsplit={gap=5pt,
          inner line width right=.5pt, line color right=cyan}};


\node[name=UA, oval]{$U_{AL}$};

\node[name=UL, oval, right = 4mm of UA]{$U_{LY}$};

\node[name=A1, right=4mm of UL, shape=swig vsplit]{
         \nodepart{left}{ $A_1$}
         \nodepart{right}{$\textcolor{cyan}{\widetilde{\mathbf{a_1}}}$}};


\node[name=L2, right=4mm of A1, oval]{ $L_2(\textcolor{cyan}{\widetilde{\mathbf{a_1}})}$};


\node[name=A3, right=8mm of L2, shape=swig vsplit]{
         \nodepart{left}{ $A_2(\textcolor{cyan}{\widetilde{\mathbf{a_1}}})$}
         \nodepart{right}{$\textcolor{cyan}{\widetilde{\mathbf{a_2}}}$}};

\node[name=Y4, right=6mm of A3, oval]{ $Y(\textcolor{cyan}{\mathbf{\widetilde{a_1}, \widetilde{a_2}}})$}; 


\draw [->, bend left = 20, draw = black] (UA) to (A1);
\draw [->, bend left = 20, draw = black] (UA) to (L2); 
\draw [->, bend right = 20, draw = black] (UL) to (L2); 
\draw [->, bend right = 20, draw = black] (UL) to (Y4); 
%\draw [->, draw = black] (A1) to (L2);
\draw [->, bend right = 20] (A1) to (A3);
\draw [->, bend left = 20] (A1) to (Y4);
\draw [->, black] (L2) to (A3);
\draw [->, black] (A3) to (Y4);
%\draw [->, dashed, teal, thick] (L2.north east) to [bend left=20] (A3.right north);
%\draw [->, dashed, teal, thick] (A3.left center) to (A3.right center);
\end{tikzpicture}
}
%%%%%% SWIT MEDIATOR AS MODIFIED TREATMENT
%%%%%%%%%%%%%%%%%%%%%%%%%
\newcommand{\switjump}{
\begin{tikzpicture}
\tikzset{line width=1.5pt, outer sep=0pt,
         rect/.style={draw, fill=white,  inner sep=1pt,
          line width=1.5pt},
         double/.style={draw, fill=white,  inner sep=1pt,
          line width=1.5pt, align=left},
         oval/.style={draw = black, ellipse, inner sep=2pt, fill=white, line width=1pt},
         swig vsplit={gap=20pt,
          inner line width right=.5pt, line color right=cyan}};
\node[name=A3, shape=swig vsplit]{
         \nodepart{left}{ \small $A(\textcolor{cyan}{\mathbf{g}})$}
         \nodepart{right}{ \small $\textcolor{cyan}{A^{+}(\mathbf{g})}$}};

\draw [->, dashed, teal, thick] (A3.left center) to (A3.right center);
\end{tikzpicture}
}
\newcommand{\swiglzero}{
\begin{tikzpicture}
\tikzset{line width=1.5pt, outer sep=0pt,
         rect/.style={draw, fill=white,  inner sep=1pt,
          line width=1pt},
         double/.style={draw, fill=white,  inner sep=1pt,
          line width=1pt, align=left},
         oval/.style={draw, ellipse, inner sep=2pt, fill=white, line width=.25pt},
         swig vsplit={gap=5pt,
         inner line width right=0.5pt, line color right=cyan}};

\node[name=L,oval]{$~L~$};

\node[name=A, right=5mm of L, shape=swig vsplit]{
         \nodepart{left}{$A$}
         \nodepart{right}{$\textcolor{cyan}{\mathbf{a=0}}$}};

\node[name=Y, right=5mm of A, oval]{$Y(\textcolor{cyan}{\mathbf{0}})$}; 

\draw [->] (L) to (A);
\draw [->] (A) to (Y);
\draw [->, bend left=25] (L) to (Y);
\end{tikzpicture}
}
\newcommand{\swiglone}{
\begin{tikzpicture}
\tikzset{line width=1.5pt, outer sep=0pt,
         rect/.style={draw, fill=white,  inner sep=1pt,
          line width=1pt},
         double/.style={draw, fill=white,  inner sep=1pt,
          line width=1pt, align=left},
         oval/.style={draw, ellipse, inner sep=2pt, fill=white, line width=.25pt},
         swig vsplit={gap=5pt,
         inner line width right=0.5pt, line color right=cyan}};

\node[name=L,oval]{$~L~$};

\node[name=A, right=8mm of L, shape=swig vsplit]{
         \nodepart{left}{$A$}
         \nodepart{right}{$\textcolor{cyan}{\mathbf{a=1}}$}};

\node[name=Y, right=5mm of A, oval]{$Y(\textcolor{cyan}{\mathbf{1}})$}; 

\draw [->] (L) to (A);
\draw [->] (A) to (Y);
\draw [->, bend left=25] (L) to (Y);
\end{tikzpicture}
}
\newcommand{\pearl}{
\begin{tikzpicture}
\tikzset{line width=1.5pt, outer sep=0pt,
         rect/.style={draw = red, fill=white,  inner sep=10pt,
          line width=1.5pt},
         double/.style={draw, fill=white,  inner sep=15pt,
          line width=1.5pt, align=left},
         oval/.style={draw, ellipse, inner sep=5pt, fill=white, line width=1.5pt},
         swig vsplit={gap=5pt,
         inner line width right=0.5pt, line color right=cyan}};
\node[name=U, oval, fill = lightgray]{$~U~$};
\node[name=X0, right=15mm of U, oval]{$X_0$};
\node[name=Z, right=20mm of X0, rect, draw = red]{Z};
\node[name=X1, right=20mm of Z, oval]{$X_1$};
\node[name=Y, right=20mm of X1, oval]{$Y$}; 
\draw [->, bend left=20, red] (U) to (Z);
\draw [->, bend left=20, red] (U) to (X1);
\draw [->, draw = red] (X0) to (Z); 
\draw [->] (Z) to (X1);
\draw [->, red] (X1) to (Y);
\draw [->, bend right=20, draw = black] (Z) to (Y);
\end{tikzpicture}
}
\newcommand{\pearlswit}{
\begin{tikzpicture}
\tikzset{line width=1.5pt, outer sep=0pt,
         rect/.style={draw, fill=white,  inner sep=4pt,
          line width=1.5pt},
         double/.style={draw, fill=white,  inner sep=4pt,
          line width=1.5pt, align=left},
         oval/.style={draw, ellipse, inner sep=4pt, fill=white, line width=1.5pt},
         swig vsplit={gap=5pt,
         inner line width right=0.5pt, line color right=cyan}};

\node[name=U, oval, fill = lightgray]{$~U~$};
\node[name=X0, right=10mm of U, shape=swig vsplit]{
         \nodepart{left}{$X_0$}
         \nodepart{right}{$\textcolor{cyan}{\mathbf{x_0}}$}};
\node[name=Z, right=10mm of X0, oval, draw = black]{Z$(\textcolor{cyan}{\mathbf{x_0}})$};
\node[name=X1, right=10mm of Z, shape=swig vsplit]{
        \nodepart{left}{$X_1(\textcolor{cyan}{\mathbf{x_0}})$}
         \nodepart{right}{$\textcolor{cyan}{\mathbf{x_1}}$}};
         
\node[name=Y, right=10mm of X1, oval]{$Y\big(\textcolor{cyan}{\mathbf{x_0,x_1}}\big)$}; 

\draw [->, bend left=20, draw = lightgray] (U) to (Z);
\draw [->, bend left=20, draw = lightgray] (U) to (X1);
\draw [->] (X0) to (Z); 
\draw [->] (Z) to (X1);
\draw [->] (X1) to (Y);
\draw [->, bend right=20] (Z) to (Y);
\end{tikzpicture}
}
\newcommand{\pearlswitzerozero}{
%%%%%%%% Robin's solution to Pearl's problem SWIG 0,0
\begin{tikzpicture}
\tikzset{line width=1.5pt, outer sep=0pt,
         rect/.style={draw, fill=white,  inner sep=1pt,
          line width=1.5pt},
         double/.style={draw, fill=white,  inner sep=1pt,
          line width=1.5pt, align=left},
         oval/.style={draw, ellipse, inner sep=1pt, fill=white, line width=1.5pt},
         swig vsplit={gap= 8pt,
         inner line width right=0.5pt, line color right=cyan}};

\node[name=U, oval, fill = lightgray]{$~U~$};

\node[name=X0, right=3mm of U, shape=swig vsplit]{
         \nodepart{left}{$X_0$}
         \nodepart{right}{$\textcolor{cyan}{\mathbf{x_0 = 0}}$}};

\node[name=Z, right=5mm of X0, oval, draw = black]{Z$(\textcolor{cyan}{\mathbf{x_0 = 0}})$};

\node[name=X1, right=5mm of Z, shape=swig vsplit]{
        \nodepart{left}{$X_1(\textcolor{cyan}{\mathbf{x_0 = 0}})$}
         \nodepart{right}{$\textcolor{cyan}{\mathbf{x1 = 0}}$}};
         
\node[name=Y, right=5mm of X1, oval]{$Y\big(\textcolor{cyan}{\mathbf{0,0}}\big)$}; 

\draw [->, bend left=20, draw = lightgray] (U) to (Z);
\draw [->, bend left=20, draw = lightgray] (U) to (X1);
\draw [->, draw = cyan, thick] (X0) to (Z); 
\draw [->, draw = black, thick] (Z) to (X1);
\draw [->, draw = cyan, thick] (X1) to (Y);
\draw [->, draw = cyan, thick, bend right=20] (Z) to (Y);
\end{tikzpicture}
}
\newcommand{\pearlswitzeroone}{
%%%%%%%% Robin's solution to Pearl's problem SWIG 0,1
\begin{tikzpicture}
\tikzset{line width=1.5pt, outer sep=0pt,
         rect/.style={draw, fill=white,  inner sep=1pt,
          line width=1.5pt},
         double/.style={draw, fill=white,  inner sep=1pt,
          line width=1.5pt, align=left},
         oval/.style={draw, ellipse, inner sep=1pt, fill=white, line width=1.5pt},
         swig vsplit={gap= 8pt,
         inner line width right=0.5pt, line color right=cyan}};

\node[name=U, oval, fill = lightgray]{$~U~$};

\node[name=X0, right=3mm of U, shape=swig vsplit]{
         \nodepart{left}{$X_0$}
         \nodepart{right}{$\textcolor{cyan}{\mathbf{x_0 = 0}}$}};

\node[name=Z, right=5mm of X0, oval, draw = black]{Z$(\textcolor{cyan}{\mathbf{x_0 = 0}})$};

\node[name=X1, right=5mm of Z, shape=swig vsplit]{
        \nodepart{left}{$X_1(\textcolor{cyan}{\mathbf{x_0 = 0}})$}
         \nodepart{right}{$\textcolor{cyan}{\mathbf{x1 = 1}}$}};
         
\node[name=Y, right=5mm of X1, oval]{$Y\big(\textcolor{cyan}{\mathbf{0,1}}\big)$}; 

\draw [->, bend left=20, draw = lightgray] (U) to (Z);
\draw [->, bend left=20, draw = lightgray] (U) to (X1);
\draw [->, draw = cyan, thick] (X0) to (Z); 
\draw [->, draw = black, thick] (Z) to (X1);
\draw [->, draw = cyan, thick] (X1) to (Y);
\draw [->, draw = cyan, thick, bend right=20] (Z) to (Y);
\end{tikzpicture}
}
\newcommand{\pearlswitonezero}{
%%%%%%%% Robin's solution to Pearl's problem SWIG 1,0
\begin{tikzpicture}
\tikzset{line width=1.5pt, outer sep=0pt,
         rect/.style={draw, fill=white,  inner sep=1pt,
          line width=1.5pt},
         double/.style={draw, fill=white,  inner sep=1pt,
          line width=1.5pt, align=left},
         oval/.style={draw, ellipse, inner sep=1pt, fill=white, line width=1.5pt},
         swig vsplit={gap= 8pt,
         inner line width right=0.5pt, line color right=cyan}};

\node[name=U, oval, fill = lightgray]{$~U~$};

\node[name=X0, right=3mm of U, shape=swig vsplit]{
         \nodepart{left}{$X_0$}
         \nodepart{right}{$\textcolor{cyan}{\mathbf{x_0 = 1}}$}};

\node[name=Z, right=5mm of X0, oval, draw = black]{Z$(\textcolor{cyan}{\mathbf{x_0 = 1}})$};

\node[name=X1, right=5mm of Z, shape=swig vsplit]{
        \nodepart{left}{$X_1(\textcolor{cyan}{\mathbf{x_0 = 1}})$}
         \nodepart{right}{$\textcolor{cyan}{\mathbf{x1 = 0}}$}};
         
\node[name=Y, right=5mm of X1, oval]{$Y\big(\textcolor{cyan}{\mathbf{1,0}}\big)$}; 

\draw [->, bend left=20, draw = lightgray] (U) to (Z);
\draw [->, bend left=20, draw = lightgray] (U) to (X1);
\draw [->, draw = cyan, thick] (X0) to (Z); 
\draw [->, draw = black, thick] (Z) to (X1);
\draw [->, draw = cyan, thick] (X1) to (Y);
\draw [->, draw = cyan, thick, bend right=20] (Z) to (Y);
\end{tikzpicture}
}
\newcommand{\pearlswitoneone}{
%%%%%%%% Robin's solution to Pearl's problem SWIG 1,1
\begin{tikzpicture}
\tikzset{line width=1.5pt, outer sep=0pt,
         rect/.style={draw, fill=white,  inner sep=1pt,
          line width=1.5pt},
         double/.style={draw, fill=white,  inner sep=1pt,
          line width=1.5pt, align=left},
         oval/.style={draw, ellipse, inner sep=1pt, fill=white, line width=1.5pt},
         swig vsplit={gap= 8pt,
         inner line width right=0.5pt, line color right=cyan}};
\node[name=U, oval, fill = lightgray]{$~U~$};
\node[name=X0, right=3mm of U, shape=swig vsplit]{
         \nodepart{left}{$X_0$}
         \nodepart{right}{$\textcolor{cyan}{\mathbf{x_0 = 1}}$}};
\node[name=Z, right=5mm of X0, oval, draw = black]{Z$(\textcolor{cyan}{\mathbf{x_0 = 1}})$};
\node[name=X1, right=5mm of Z, shape=swig vsplit]{
        \nodepart{left}{$X_1(\textcolor{cyan}{\mathbf{x_0 = 1}})$}
         \nodepart{right}{$\textcolor{cyan}{\mathbf{x1 = 1}}$}};
         
\node[name=Y, right=5mm of X1, oval]{$Y\big(\textcolor{cyan}{\mathbf{1,1}}\big)$}; 
\draw [->, bend left=20, draw = lightgray] (U) to (Z);
\draw [->, bend left=20, draw = lightgray] (U) to (X1);
\draw [->, draw = cyan, thick] (X0) to (Z); 
\draw [->, draw = black, thick] (Z) to (X1);
\draw [->, draw = cyan, thick] (X1) to (Y);
\draw [->, draw = cyan, thick, bend right=20] (Z) to (Y);
\end{tikzpicture}
}
\newcommand{\cde}{
\begin{tikzpicture}
\tikzset{line width=1.5pt, outer sep=0pt,
         rect/.style={draw, fill=white,  inner sep=4pt,
          line width=1.5pt},
         oval/.style={draw, ellipse, inner sep=2pt, fill=white, line width=1.5pt},
         double/.style={draw, fill=white,  inner sep=4pt,
          line width=1.5pt, align=left},
         open/.style={draw = white, inner sep = 2, fill=white},
         swig vsplit={gap=5pt,
         inner line width right=0.5pt, line color right=cyan}};
% U         
\node[name=R, open]{$\mathcal{R}$};
\node[name=A1, right = 15mm of R, shape=swig vsplit]{
        \nodepart{left}{$A$}
        \nodepart{right}{$\textcolor{cyan}{\mathbf{\Tilde{a}}}$} };
\node[name=M2, right=15mm of A1, shape=swig vsplit]{
    \nodepart{left}{$M(\textcolor{cyan}{\mathbf{\Tilde{m}}})$}
    \nodepart{right}{$\textcolor{cyan}{\mathbf{\Tilde{m}}}$} };
\node[name=Y3, oval, right=15mm of M2]{$Y\big(\textcolor{cyan}{\mathbf{\Tilde{a},\Tilde{m}}}\big)$};
\draw [->] (R) to (A1);
\draw [->] (A1) to (M2);
\draw [->] (M2) to (Y3);
\draw [->, bend left=25] (A1) to (Y3);
\end{tikzpicture}
}
\newcommand{\nde}{
\begin{tikzpicture}
\tikzset{line width=1.5pt, outer sep=0pt,
         rect/.style={draw, fill=white,  inner sep=4pt,
          line width=1.5pt},
         circle/.style={draw = black, fill=white,  inner sep=4pt,
          line width=1.5pt},
         double/.style={draw, fill=white,  inner sep=4pt,
          line width=1.5pt, align=left},
         open/.style={draw = white, inner sep = 2, fill=white},
         oval/.style={draw = black, ellipse, inner sep=2, line width=1.5pt},
         swig vsplit={gap=5pt,
         inner line width right=0.5pt, line color right=cyan}};
         
\node[name=R, open]{$\mathcal{R}$};
\node[name=A1, right = 15mm of R, shape=swig vsplit]{
        \nodepart{left}{$A$}
        \nodepart{right}{$\textcolor{cyan}{\mathbf{\Tilde{a}}}$} };
\node[name=M2, oval, right=20mm of A1]{$M(\textcolor{cyan}{\mathbf{\Tilde{a}}})$};
\node[name=Y3, oval, right=15mm of M2]{$Y\big(\textcolor{cyan}{\mathbf{\Tilde{a}}}, M(\textcolor{cyan}{\mathbf{\Tilde{a}}})\big)$};

\draw [->] (R) to (A1);
\draw [->] (A1) to (M2);
\draw [->] (M2) to (Y3);
\draw [->, bend left=25] (A1) to (Y3);
\end{tikzpicture}
}


\newcommand{\ndezero}{
%%%%%%%%%%% NDE UNDER A = 0 %%%%%%%%%%%%%%%%%%%%%%
\begin{tikzpicture}
\tikzset{line width=1.5pt, outer sep=0pt,
         rect/.style={draw, fill=white,  inner sep=4pt,
          line width=1.5pt},
         oval/.style={draw, ellipse, inner sep=2pt, fill=white, line width=1.5pt},
         double/.style={draw, fill=white,  inner sep=4pt,
          line width=1.5pt, align=left},
         open/.style={draw = white, inner sep = 2, fill=white},
         swig vsplit={gap=5pt,
         inner line width right=0.5pt, line color right=cyan}};
% U         
\node[name=R, open]{$\mathcal{R}$};
\node[name=A1, right = 15mm of R, shape=swig vsplit]{
        \nodepart{left}{$A$}
        \nodepart{right}{$\textcolor{cyan}{\mathbf{0}}$} };
% M
\node[name=M2, right=20mm of A1, oval]{$M(\textcolor{cyan}{\mathbf{0}})$};
% Y 
\node[name=Y3, oval, right=15mm of M2]{$Y\big(\textcolor{cyan}{\mathbf{0}}, M(\textcolor{cyan}{\mathbf{0}}))\big)$};
% Edges
\draw [->] (R) to (A1);
\draw [->] (A1) to (M2);
\draw [->] (M2) to (Y3);
\draw [->, bend left=25] (A1) to (Y3);
\end{tikzpicture}
}

\newcommand{\ndeone}{
%%%%%%%%%%% NDE UNDER A = 1 %%%%%%%%%%%%%%%%%%%%%%
\begin{tikzpicture}
\tikzset{line width=1.5pt, outer sep=0pt,
         rect/.style={draw, fill=white,  inner sep=4pt,
          line width=1.5pt},
         oval/.style={draw, ellipse, inner sep=2pt, fill=white, line width=1.5pt},
         double/.style={draw, fill=white,  inner sep=4pt,
          line width=1.5pt, align=left},
         open/.style={draw = white, inner sep = 2, fill=white},
         swig vsplit={gap=5pt,
         inner line width right=0.5pt, line color right=cyan}};
% U         
\node[name=R, open]{$\mathcal{R}$};
\node[name=A1, right = 15mm of R, shape=swig vsplit]{
        \nodepart{left}{$A$}
        \nodepart{right}{$\textcolor{cyan}{\mathbf{1}}$} };
% M
\node[name=M2, right=20mm of A1, oval]{$M(\textcolor{cyan}{\mathbf{1}})$};
% Y 
\node[name=Y3, oval, right=15mm of M2]{$Y\big(\textcolor{cyan}{\mathbf{1}}, M(\textcolor{cyan}{\mathbf{1}}))\big)$};
% Edges
\draw [->] (R) to (A1);
\draw [->] (A1) to (M2);
\draw [->] (M2) to (Y3);
\draw [->, bend left=25] (A1) to (Y3);
\end{tikzpicture}
}
%%%%%%%%%%%%%%%%%%%%%% SWIGS %%%%%%%%%%%%%%%%%%%%%%%%%%%%%%%%%%%%%%%
\newcommand{\swigtable}{
\centering
\renewcommand{\arraystretch}{1.5} 
\begin{tabular}{>{\centering\arraybackslash\bfseries}m{.1cm} >{\centering\arraybackslash\small}m{14.4cm}}
\toprule
\multicolumn{2}{c}{\textbf{Single World Intervention Graphs}} \\ 
\midrule
\textbf{} & \textbf{Targeted Causal Contrast} \\
\textbf{} & {\Large $\mathbb{E}[Y(\mathbf{1}) - Y(\mathbf{0})]$} \\
\midrule
\multicolumn{2}{>{\centering\arraybackslash}m{14.5cm}}{
{\small \textbf{Causal Directed Acyclic Graph: assume interventions possible on each node}}
\vspace{2mm} 
}\\
1. & $\commoncauselarge$ \\
\midrule
\multicolumn{2}{>{\centering\arraybackslash}m{14.5cm}}{
{\small \textbf{Single World Intervention Template (SWIT): split-nodes at treatment, futures relabelled as counterfactual}}
\vspace{2mm} 
}\\
2. & $\switllarge$ \\
\midrule
\multicolumn{2}{>{\centering\arraybackslash}m{14.5cm}}{
{\small \textbf{Single World Intervention Graphs (SWIGs): factorisation of counterfactual outcomes using separate graphs, one for each treatment to be compared}}
\vspace{2mm} 
}\\
3.  & $\swigllargezero$ \\ 
4.  & $\swigllargeone$ \\
\midrule
\bottomrule
\multicolumn{2}{m{15cm}}{\footnotesize
\textbf{Key}:
\graph 1  is a causal DAG: $Y$ denotes the outcome; $A$ denotes treatment; $U$ denotes an unmeasured confounder.  $\rightarrowNEW$ denotes an assumed causal path. $\boxed{L}$ denotes conditioning on measured variables.   Conditioning on $L$ is sufficient to block the backdoor path between $A$ and $Y$. We do not draw a path $A \rightarrowNEW Y$ to underscore d-separation. Counterfactuals are not drawn on a causal DAG. We assume all nodes may be intervened upon.

\graph 2 This represents a Single World Intervention Template (SWIT). The rules of d-separation remain; however, we factorise counterfactuals separately for each treatment by 'node-splitting' at an intervention. This distinguishes the random intervention variable from the fixed intervention, and descendants under fixed interventions are relabelled using potential outcomes notation. For example, $Y(\textcolor{cyan}{A = \Tilde{a}})$ is represented directly on our causal diagram.

To factorise potential outcomes, we must create separate Single World Intervention Graphs (SWIGs). Templates are 'graph-valued functions' that allow us to do this. Here, template \graph 2 produces SWIG \graph 3 and SWIG \graph 4. We use the convention $\rightarrowlightgray$ to denote closed confounding paths after conditioning on measured covariates and fixing interventions.

Assuming the structure of the world is faithfully captured in both causal DAG \graph 1 and the SWIGs \graph 3-4, we find $Y(a = 0) \coprod A \mid L$ and $Y(a = 1) \coprod A \mid L$ 
}\\
\bottomrule
\end{tabular}
}

%%%%%%%%%%%%%%%%%%%%%%%%%%%%%%%%%%%%% SWIT EXAMPLE OF TIME VARYING BENEFITS %%%%%%%%%%%%%%%%%%%%%%%%%%%%%%%%%%%%%%%%%%%%%%%%%%%%%%%%%%%%
\newcommand{\swigtabledeveloped}{
\centering
\renewcommand{\arraystretch}{1.5} 
\begin{tabular}{>{\centering\arraybackslash\small\bfseries}m{0.05cm} >{\centering\arraybackslash\small}m{14.4cm}}
\toprule
\multicolumn{2}{c}{\textbf{Identification of Fixed and Dynamic Treatments Regimes}} \\ 
\midrule
\textbf{} & \small \textbf{Causal Directed Acyclic Graphs} \\ 
1. & $\mediatorlarge$ \\
2.  & \mediatorlargetwo \\
\midrule
\textbf{} & \small \textbf{Static Single World Intervention Templates} \\ 
3. & $\switmediator$ \\
4.  & $\switmediatorthree$ \\
\midrule
\textbf{} & \small \textbf{Dynamic Single World Intervention Template} \\ 
5.  & $\switmediatortwo$ \\
\bottomrule
\multicolumn{2}{m{15cm}}{\footnotesize
\textbf{Key}:
$Y$ represents the outcome, $A_t$ the treatment, $U$ unmeasured confounders, and $L_t$ measured confounders ensuring $A_t \coprod Y \mid L_{t-1}$. Researchers aim to determine if $Y(\bar{a}) \coprod \bar{A_t} \mid \bar{H_t}$, with $A_t$ as a sequence of treatments and $H_t = (\bar{A}_{t-1}, \bar{L}_t)$ indicating past treatment and confounder histories. Counterfactual contrasts are predefined for static treatments and adaptive for dynamic treatments. $\rightarrowNEW$ indicates causal paths; $\rightarrowred$ shows confounding paths; In Single World Intervention Graphs, $A = \tilde{a}; \tilde{a} \in \{0,1\}$; $\rightarrowdottedgreen$ highlights dependencies from time-varying treatments (modified treatment policies) in dynamic Single World Intervention Graphs (or templates).
\graph 1-2 are causal directed acyclic graphs. All paths $A_t \rightarrowNEW Y$ are omitted. $\boxedred{L_2}$ indicates conditioning on a confounder, which opens a backdoor path from treatment to outcome.
\graph 3-5, employ a Single World Intervention Template (SWIT), we apply d-separation to each intervention to be contrasted. We split each node into random and deterministic components, with descendants labelled as potential outcomes under treatment.
%In \graph 2, the counterfactual nodes are labelled $L_2(\tilde{a_1})$, $A_3(\tilde{a_1})$, and $Y(\tilde{a_1},\tilde{a_3})$. As counterfactual levels are fixed, \graph 2 shows there is sequential exchangeability. Where $H_t \equiv (\bar{A}_{t-1}, \bar{L}_t$), we have $Y(\bar{\tilde{a}})\coprod \bar{A_t}|\bar{H_t}$. We use the convention $\rightarrowlightgray$ to indicate that backdoor paths are closed after fixing treatments.
%In \graph 4, we use $\mathbf{g}$ to denote a dynamic treatment strategy, which is shorthand for  $\mathbf{g}(\bar{A_t}|\bar{H_t})$. The value a treatment an individual is assigned to receive in a dynamic treatment generally differs from $A_t(\mathbf{g})$ dynamic treatment. We label this value $A_t^+(\mathbf{g})$. Since assigned treatments may depend on counterfactual histories, we place this natural value in the deterministic portion of a split node. $\rightarrowdottedgreen$ indicates dependencies between the treatments under a policy and their preceding treatment histories, including the natural value of the treatment $A_t$ or $A_t(\mathbf{g})$. %\graph 4 illustrates scenarios with two identification threats: $A_1 \association U_{AL}\association L_2(\mathbf{g}) \association A^+_3(\mathbf{g}) \association Y(\mathbf{g})$ and $A_1 \association U_{AL}\association L_2(\mathbf{g}) \association A_3(\mathbf{g}) \association A^+_3(\mathbf{g}) \association Y(\mathbf{g})$. These threats are referenced in @richardson2013 and would not occur with fixed interventions.
}\\
\bottomrule
\end{tabular}
}
%%%%%%%%%%%%%%%%%%%%%%%%%%%%%%%%%%%%%  APPLICATION OF SWIGS %%%%%%%%%%%%%%%%%%%%%%%%%%%%%%%%%%%%%%%%%%%%%%%%%%%%%%%%
%%%%%%%%%%%%%%%%%%%%%% PEARL TABLE %%%%%%%%%%%%%%%%%%%%%%%%%%%%%%%%%
\newcommand{\pearltable}{
\centering
\renewcommand{\arraystretch}{1} 
\begin{tabular}{>{\centering\arraybackslash\bfseries}m{0.1cm} >{\centering\arraybackslash\small}m{14.4cm}}
\toprule
\multicolumn{2}{c}{\textbf{Single World Intervention Graphs Make Challenging Identification Problems Clear}} \\ 
\toprule
\multicolumn{2}{>{\centering\arraybackslash}m{14.5cm}}{
\vspace{.01mm} 
{\small \textbf{Pearl 2009 claims $Y (x_0, x_1) \coprod X_1 | Z, X_0 = x_0$ is not identified.
}}
\vspace{.01mm} %
}\\
1 & $\pearl$\\ 

\midrule
\multicolumn{2}{>{\centering\arraybackslash}m{14.5cm}}{
\vspace{.001mm} 
{\small \textbf{Single World Intervention Template reveals sequential exchangeability for all fixed strategies in $\bar{X}$}}
\vspace{.001mm} %
}\\

2 & $\pearlswit$ \\ 
\midrule 
\multicolumn{2}{>{\centering\arraybackslash}m{14.5cm}}{
\vspace{.001mm} 
{\small \textbf{Single World Intervention Graphs: sequential exchangeability by each counterfactual}}
\vspace{.001mm} %
}\\
3  & $\pearlswitonezero$ \\ 
4  & $\pearlswitzeroone$ \\
5 & $\pearlswitzeroone$ \\
6 & $\pearlswitzerozero$ \\
\bottomrule
\multicolumn{2}{m{15cm}}{\footnotesize
\textbf{Key}:
\graph 1: $Y$ denotes the outcome; $U$ denotes an unmeasured confounder;  $X_t$ denotes intervention at time $t \in \{0,1\}$. $\boxedred{Z}$ denotes mediator of $X_0$ and $X_1$. $\rightarrowdottedred$  indicates the claimed bias path. 
%According to pearl@2009a, example 11.3.3. ``$Y(x_0, x_1)$ is not independent of $X_1$ given F and $X_0$.''  Template \graph 2 and single world intervention \graph 3-6 examine counterfactual independence. Counterfactual nodes are obtained by node-splitting. $\rightarrowlightgray$ denotes a backdoor path that is closed when a treatment is fixed. $\rightarrowcyan$ highlights identifying paths for $X_0 = x_0$ and $X_1 = x_1$. @robins2010alternative uses a variation of  \graph 2 shows there is  sequential exchangeability of $X_t \forall t: Y(x_1, x_0)\coprod X_0$ (unconditionally) and $Y(x_1, x_0)\coprod X_1(x_0) | Z(x_0), X_0$. By causal consistency $Z(x_0) = Z|X_0 = x_0$. Single world interventions \graph 3-6 show this sequential exchangeability. Refer to (Richardson \& Robins 2013)
}\\
\bottomrule
\end{tabular}
}
\newcommand{\margot}{
\begin{tikzpicture}
\tikzset{line width=1.5pt, outer sep=0pt,
         rect/.style={draw, fill=white,  inner sep=4pt,
          line width=1.5pt},
         oval/.style={draw, ellipse, inner sep=2pt, fill=white, line width=1.5pt},
         double/.style={draw, fill=white,  inner sep=4pt,
          line width=1.5pt, align=left},
         open/.style={draw = white, inner sep = 2, fill=white},
         swig vsplit={gap=10pt,
         inner line width right=0.5pt, line color right=cyan}};
% U         
\node[name=M, open]{\Large M};
% L
% \node[name=L0, double, right = 8mm of M]{$L_0$\\$A_0$\\$M_0$\\$Y_0$};
% Splits
\node[name=A, right = 10mm of M, shape=swig vsplit]{
        \nodepart{left}{\Large  A}
        \nodepart{right}{\Large $\textcolor{cyan}{\text{R}^{+}_\mathbf{g}}$} };
% M
\node[name=o, right=8mm of A, open]{\Large \textcolor{magenta}{O}$_{\textcolor{cyan}{\mathbf{g}}}$};
% Y 
\node[name=T, open, right=10mm of o]{\Large \textcolor{magenta}{T}$_{\textcolor{cyan}{\mathbf{g}}}$};
% Edges
%\draw [->] (U) to (l0);
%\draw [->] (L0) to (A1);
\draw [->, bend left=33] (M) to (T);
\draw [->] (M) to (A);
\draw [->] (A) to (o);
\draw [->] (o) to (T);
\end{tikzpicture}
}
\newcommand{\margottwo}{
\begin{tikzpicture}
\tikzset{line width=1.5pt, outer sep=0pt,
         rect/.style={draw, fill=white,  inner sep=4pt,
          line width=1.5pt},
         oval/.style={draw, ellipse, inner sep=2pt, fill=white, line width=1.5pt},
         double/.style={draw, fill=white,  inner sep=4pt,
          line width=1.5pt, align=left},
         open/.style={draw = white, inner sep = 2, fill=white},
         swig vsplit={gap=10pt,
         inner line width right=0.5pt, line color right=cyan}};
% U         
\node[name=M, open]{\Large M};
% L
% \node[name=L0, double, right = 8mm of M]{$L_0$\\$A_0$\\$M_0$\\$Y_0$};
% Splits
\node[name=A, right = 8mm of M, shape=swig vsplit]{
        \nodepart{left}{\Large  A}
        \nodepart{right}{\Large $\textcolor{cyan}{\text{R}^{+}_\mathbf{g}}$} };

\node[name=o, right = 6mm of A, shape=swig vsplit]{
        \nodepart{left}{\Large \textcolor{magenta}{O}$^{}_{\textcolor{cyan}{\mathbf{g}}}$}
        \nodepart{right}{\Large $\textcolor{white}{^+}_{\textcolor{cyan}{\mathbf{g}}}$} };
        
\node[name=T, open, right=8mm of o]{\Large \textcolor{magenta}{T}$_{\textcolor{cyan}{\mathbf{g}}}$};
% Edges
%\draw [->] (U) to (l0);
%\draw [->] (L0) to (A1);
\draw [->, bend left=33] (M) to (T);
\draw [->] (M) to (A);
\draw [->] (A) to (o);
%\draw [->, bend left= 33] (A) to (T);
\draw [->] (o) to (T);
%\draw [->, dotted] (M.left north) to [bend left=40] (A.right north);
\end{tikzpicture}
}
%%%%%%%%%%%%%%%%%%%%%%%%%%%%%%%%%%%%%%%%% INTERACTION SWIGS %%%%%%%%%%%%%%%%%%%%%%%%%%%%%%%%%%%%%%%%%%%%%%%%%%%%%%%%%%%%%%%%%%%%%%
\newcommand{\interactionpuzzle}{
\renewcommand{\arraystretch}{1} 
\begin{tabular}{>{\centering\arraybackslash\bfseries}m{0.5cm} >{\centering\arraybackslash\small}m{12.5cm}}
\toprule
\multicolumn{2}{c}{\textbf{Single World Intervention Graphs for Causal Interaction}} \\
\midrule
\multicolumn{2}{c}{\small \textbf{Targeted Causal Contrast For Interaction}} \\
\multicolumn{2}{c}{
$ \underbrace{\mathbb{E}[Y(1,1)]}_{\text{joint treatment}} - \underbrace{\mathbb{E}[Y(1,0)]}_{\text{only A treatment}} - \underbrace{\mathbb{E}[Y(0,1)]}_{\text{only B treatment}} + \underbrace{\mathbb{E}[Y(0,0)]}_{\text{neither treated}} \neq 0 $
} \\

1. & $\swiginteractionzerozero$ \\
2. & $\swiginteractiononeone$ \\ 
3. & $\swiginteractiononezero$ \\
4. & $\swiginteractionzeroone$ \\
\bottomrule
\multicolumn{2}{p{13cm}}{\footnotesize
\textbf{Key}:
$Y$ denotes the outcome; $A$ denotes treatment; $\rightarrowNEW$ denotes an assumed causal path; $\rightarrowlightgray$ denotes blocked path by conditioning on $L_{A}$ and $L_{B}$

Single World Intervention Graphs show counterfactual states of the world under different interventions

To evaluate each intervention, we split a node into its random and deterministic components and represent descendants under fixed interventions using potential outcomes notation.

% \graph 1 is a single world intervention graph for the intervention $A = 1, B = 1$, 

% \graph 2 is a single world intervention graph for the intervention $A = 1, B = 0$,

% \graph 3 is a single world intervention graph for the intervention $A = 0, B = 1$, 

% \graph 4 is a single world intervention graph for the intervention $A = 0, B = 0$,
 
We require four counterfactual outcomes to evaluate interaction: joint treatment: $\mathbb{E}[Y(1,1)]$; joint treatment: $\mathbb{E}[Y(a = 1,b =1)]$; Only treat with A:  $\mathbb{E}[Y(a = 1,b =0)]$; Only treat with B:  $\mathbb{E}[Y(a = 0,b =1)]$; Treat neither with A nor with B:  $\mathbb{E}[Y(a = 0,b =0)]$ .
% These counterfactuals yield the decomposition: $\bigg(\underbrace{\mathbb{E}[Y(1,1)]}_{\text{joint exposure}} - \underbrace{\mathbb{E}[Y(0,0)]}_{\text{neither exposed}}\bigg) - \bigg[ \bigg(\underbrace{\mathbb{E}[Y(1,0)]}_{\text{only A exposed}} - \underbrace{\mathbb{E}[Y(0,0)]}_{\text{neither exposed}}\bigg) + \bigg(\underbrace{\mathbb{E}[Y(0,1)]}_{\text{only B exposed}} - \underbrace{\mathbb{E}[Y(0,0)]}_{\text{neither exposed}} \bigg)\bigg] \neq 0 $, which simplifies to the equation in the heading
}
\end{tabular}
}
%%%%%%%%%%%%%%%%%%%%%%%%%%%%%%%%%%%%%%%%% MEDIATION PUZZLE %%%%%%%%%%%%%%%%%%%%%%%%%%%%%%%%%%%%%%%%%%%%%%%%%%%%%%%%%%%%%%%%%%%%%%
\newcommand{\mediationpuzzle}{
\renewcommand{\arraystretch}{3} 
\begin{tabular}{>{\centering\arraybackslash\bfseries}m{0.5cm} >{\centering\arraybackslash\small}m{12.5cm}}
\toprule
\multicolumn{2}{c}{\textbf{Natural Direct and Indirect Effects in Causal Mediation}} \\
\midrule
\multicolumn{2}{c}{\small \textbf{Targeted Causal Contrast For Natural Direct and Indirect Effects}} \\
\multicolumn{2}{c}{
$\underbrace{\mathbb{E}[Y(1)] - \mathbb{E}[Y(0)]}_{\text{Total Effect}} = 
\underbrace{\bigg\{\mathbb{E}[Y(1, M(1))] - \mathbf{  \textcolor{blue}{ \mathbb{E}[Y(1, M(0))]}\bigg\}}}_{\text{Natural Indirect Effect (NIE)}} + 
\underbrace{\bigg \{ \mathbf{ \textcolor{blue}{\mathbb{E}[Y(1, M(0))]} } - \mathbb{E}[Y(0, M(0))]\bigg\} }_{\text{Natural Direct Effect (NDE)}}$
} \\

1. & $\nde$ \\
2. & $\ndezero$ \\ 
3. & $\ndeone$ \\
% \midrule
% 4. & $\cde$ \\
\bottomrule
\multicolumn{2}{p{13cm}}{\footnotesize
\textbf{Key}:
$Y$ denotes the outcome, $A$ denotes treatment, and $M$ denotes the mediator. $\mathcal{R}$ denotes randomisation into treatment, and $\rightarrowNEW$ indicates an assumed causal path. For each intervention being contrasted, we split a node into its random and deterministic components and use potential outcomes notation to represent descendants under fixed interventions.

% Consider randomisation of a binary treatment $A \in \{0,1\}$. Although randomising $A$ does not ensure no confounding of the mediator/outcome path, we assume it here for clarity.

% \graph 1 is a Single World Intervention Template (SWIT), which generates Single World Intervention Graphs (SWIGs) for each condition.

% \graph 2 presents counterfactual outcomes for condition $A = 0$; here, the natural value of $M$ is $M(a = 0)$, and the counterfactual outcome is given by $Y\big(\textcolor{cyan}{0}, M(\textcolor{cyan}{0})\big)$.

% \graph 3 presents counterfactual outcomes for condition $A = 1$; here, the natural value of $M$ is $M(a = 1)$, and the counterfactual outcome is given by $Y\big(\textcolor{cyan}{1}, M(\textcolor{cyan}{1})\big)$.

% The Single World Intervention Graphs clarify that we cannot identify natural direct and indirect effects from observations on individual units under treatment because $\mathbb{E}[Y(1, M(0))]$ is not observable. However, under stringent assumptions, we can estimate natural indirect and direct effects from observed data (refer to VanderWeele, 2015).

}
\end{tabular}
}
%%%%%%%%%%%%%%%%%%%%%%%%%%%%%%%%%%%%%%%%% MEDIATION ASSUMPTIONS %%%%%%%%%%%%%%%%%%%%%%%%%%%%%%%%%%%%%%%%%%%%%%%%%%%%%%%%%%%%%%%%%%%%%%
\newcommand{\mediationassumptions}{
\renewcommand{\arraystretch}{1.2} 
\begin{tabular}{>{\centering\arraybackslash\small}p{15cm}} 
\toprule
\multicolumn{1}{c}{\textbf{Causal Directed Acyclic Graph for Causal Mediation}} \\
\midrule
\mediationfull \\
\midrule
\bottomrule
\multicolumn{1}{p{15cm}}{\footnotesize
\textbf{Key}:
 $Y$ denotes the outcome;
 
 $A$ denotes treatment; 
 
 $M$ denotes the mediator;

 $L$ is the measured confounder of the path $A \rightarrow Y$;

 $Q$ is the measured confounder of the path $A \rightarrow M$;

 $F$ is the measured confounder of the path $M \rightarrow Y$;

 $\rightarrowNEW$ denotes an assumed causal path;

 $\rightarrowred$ denotes a path of bias for $A \rightarrow Y$;

 $\boxed{X}$ indicates conditioning on a confounder;

$\boxedred{Z}$ indicates bias for the indirect effect from conditioning on Z, a mediator of the $A\rightarrowNEW M$ path.

{\bf The assumptions of causal mediation}

    \begin{enumerate}
        \item No unmeasured treatment-outcome confounder, hence we condition on $L$;
        \item No unmeasured treatment-mediator confounder, hence we condition on $Q$ is required;
        \item No unmeasured mediator-outcome confounder, hence we condition $F$;
        \item No mediator-outcome confounder affected by the exposure -- a problem because we must not condition on $F$ to estimate the natural indirect effect.
    \end{enumerate}

    
}
\end{tabular}
}
\newcommand{\mediationassumptionsswig}{
\renewcommand{\arraystretch}{1.5} 
\begin{tabular}{>{\centering\arraybackslash\bfseries}m{0.5cm} >{\centering\arraybackslash\small}m{12.5cm}}
\toprule
\multicolumn{2}{c}{\textbf{Assumptions in Causal Mediation Analysis}} \\
\midrule
\multicolumn{2}{c}{\small \textbf{For Natural Indirect and Direct Effects}} \\

1. & \mediationfullswit \\

% \multicolumn{2}{c}{\small \textbf{For Controlled Direct Effects}} \\

2. & \mediationfullswitcontrolled \\

% 3. & \mediationfullswitcontrolledMTP \\

% 4. & \mediationfullswitcontrolledMTPTBA \\
\bottomrule
\multicolumn{2}{p{14.5cm}}{\footnotesize
\textbf{Key}:
$Y$ denotes the outcome;
$A$ denotes treatment;
$M$ denotes the mediator;
$L$ is the measured confounder of the path $A \rightarrow Y$;
$Q$ is the measured confounder of the path $A \rightarrow M$;
$N$ is the measured confounder of the path $M \rightarrow Y$;
$\rightarrowNEW$ denotes a causal path;
$\rightarrowlightgray$ denotes a blocked backdoor path.

{\bf The assumptions of causal mediation}
\begin{enumerate}
    \item No unmeasured treatment-outcome confounder, hence we condition on $L$;
    \item No unmeasured treatment-mediator confounder, hence we condition on $Q$;
    \item No unmeasured mediator-outcome confounder, hence we condition on $Z$;
    \item No mediator-outcome confounder affected by the exposure — a problem because we must not condition on $Z$ to estimate the natural indirect effect.
\end{enumerate}

{\bf Randomisation only guaranteed assumptions 1 and 2}

\graph 1: $Z$ is a confounder of the $M$ to $Y$ path. We must, therefore, condition on $Z$. However $Z$ is also a mediator of the $A$ to $M$ path. We must, therefore, not condition on $Z$. In this setting, there is no identification of natural indirect and direct effects of $A$ through $M$ because $Z$ is both a confounder and an intermediary mediator. We may, however, estimate natural direct and indirect for the combined mediated effect of $M$ and $Z$. We may use random draws from distributions of $A \to Z$ and $A to M$ to obtain analogues of natural direct and indirect effects.

\graph 2: If assumptions 1 and 3 are satisfied, controlled direct effects can be identified in the presence of intermediary confounding. This requires fixing the mediator to some level $M = m$ and evaluating the direct (unmediated) effect of treatment at this level of the mediator. However, in this setting, there is no longer a decomposition of the total effect into the natural direct and natural indirect effects for a controlled direct effect. 
}
\end{tabular}
}
%%%%%%%%%%%%%%%%%%%% SWIG MEDIATION 
\newcommand{\mediationfullswit}{
\begin{tikzpicture}
\tikzset{line width=1.5pt, outer sep=0pt,
         rect/.style={draw, fill=white,  inner sep=4pt,
          line width=1.5pt},
         circle/.style={draw = black, fill=white,  inner sep=4pt,
          line width=1.5pt},
         double/.style={draw, fill=white,  inner sep=4pt,
          line width=1.5pt, align=left},
         open/.style={draw = white, inner sep = 2, fill=white},
         oval/.style={draw = black, ellipse, inner sep=2, line width=1.5pt},
         swig vsplit={gap=5pt,
         inner line width right=0.5pt, line color right=cyan}};

\node[name=L, oval]{~L~~};
\node[name=Q, right=6mm of L, oval]{~Q~~};
\node[name=A1,  right=8mm of Q, shape=swig vsplit]{
        \nodepart{left}{$A$}
        \nodepart{right}{$\textcolor{cyan}{\mathbf{\Tilde{a}}}$} };
% Z        
\node[name=Z2, right=12mm of A1, oval]{$Z(\textcolor{cyan}{\mathbf{\Tilde{a}}})$};

% M
\node[name=M3, right=12mm of Z2, oval]{$M(\textcolor{cyan}{\mathbf{\Tilde{a}}})$};


% Y 
\node[name=Y, right=10mm of M3, oval]{$Y(\textcolor{cyan}{\mathbf{\Tilde{a}}})$}; 

% DRAW
\draw [->, draw=lightgray, bend left = 20] (Q) to  node [pos=0.5, above, draw=none, text = black] {\tiny confounder $A \to M$} (M3);
\draw [->] (Q) to (A1);
%\draw [->, bend left = 20] (Q) to (M3);
\draw [->,  draw=black, bend left = 20] (L) to (A1);
\draw [->, draw=lightgray, bend left = 20] (L) to node [pos=0.5, above, draw=none, text = black] {\tiny confounder $A \to Y$} (Y);
\draw [->] (A1) to (Z2);
\draw [->] (Z2) to (M3);
\draw [->] (M3) to (Y);
\draw [->, bend right=20] (A1) to (M3);
\draw [->, bend right=20] (A1) to (Y);
\draw [->, draw=lightgray, bend left =20] (Z2) to node [pos=0.55, above, draw=none, text = black] {\tiny confounder $M \to Y$} (Y);
\end{tikzpicture}
}
\newcommand{\mediationfullswitcontrolled}{
\begin{tikzpicture}
\tikzset{line width=1.5pt, outer sep=0pt,
         rect/.style={draw, fill=white,  inner sep=4pt,
          line width=1.5pt},
         circle/.style={draw = black, fill=white,  inner sep=4pt,
          line width=1.5pt},
         double/.style={draw, fill=white,  inner sep=4pt,
          line width=1.5pt, align=left},
         open/.style={draw = white, inner sep = 2, fill=white},
         oval/.style={draw = black, ellipse, inner sep=2, line width=1.5pt},
         swig vsplit={gap=5pt,
         inner line width right=0.5pt, line color right=cyan}};

\node[name=L, oval]{~L~~};
\node[name=A1,  right=12mm of L, shape=swig vsplit]{
        \nodepart{left}{$A$}
        \nodepart{right}{$\textcolor{cyan}{\mathbf{\Tilde{a}}}$} };
% Z        
\node[name=Z2, right=12mm of A1, oval]{$Z(\textcolor{cyan}{\mathbf{\Tilde{a}}})$};

\node[name=M3, right=12mm of Z2, shape=swig vsplit]{        
        \nodepart{left}{$M(\textcolor{cyan}{\mathbf{\Tilde{a}}})$}
        \nodepart{right}{$\textcolor{cyan}{\mathbf{\Tilde{m}}}$} };

% Y 
\node[name=Y, right=12mm of M3, oval]{$Y\big(\textcolor{cyan}{\mathbf{\Tilde{a},\Tilde{m}}}\big)$}; 

% DRAW
%\draw [->, bend left = 20] (Q) to (M3);
\draw [->,  draw=black] (L) to (A1);
\draw [->, draw=lightgray, bend left = 20] (L) to (Y);
\draw [->] (A1) to (Z2);
\draw [->] (Z2) to (M3);
\draw [->] (M3) to (Y);
\draw [->, bend right=20] (A1) to (M3);
\draw [->, bend right=20] (A1) to (Y);
\draw [->, draw=lightgray, bend left =20] (Z2) to (Y);
\end{tikzpicture}
}
\newcommand{\mediationfullswitcontrolledMTP}{
\begin{tikzpicture}
\tikzset{line width=1.5pt, outer sep=0pt,
         rect/.style={draw, fill=white,  inner sep=4pt,
          line width=1.5pt},
         circle/.style={draw = black, fill=white,  inner sep=4pt,
          line width=1.5pt},
         double/.style={draw, fill=white,  inner sep=4pt,
          line width=1.5pt, align=left},
         open/.style={draw = white, inner sep = 2, fill=white},
         oval/.style={draw = black, ellipse, inner sep=2, line width=1.5pt},
         swig vsplit={gap=5pt,
         inner line width right=0.15pt, line color right=cyan}};

\node[name=A1, shape=swig vsplit]{
        \nodepart{left}{$A$}
        \nodepart{right}{$\textcolor{cyan}{\mathbf{\tilde{a}}}$} };
% Z        
\node[name=Z2, right=7mm of A1, shape=swig vsplit]{        
        \nodepart{left}{$Z(\textcolor{cyan}{\tilde{\mathbf{a}}})$}
        \nodepart{right}{$\textcolor{cyan}{\widetilde{\mathbf{a,z}}}$} };

\node[name=M3, right=7mm of Z2, shape=swig vsplit]{        
        \nodepart{left}{$M(\textcolor{cyan}{\widetilde{\mathbf{a,z}}})$}
        \nodepart{right}{$\textcolor{cyan}{\widetilde{\mathbf{a,z,m}}}$} };

% Y 
\node[name=Y, right=7mm of M3, oval]{$Y\big(\textcolor{cyan}{\mathbf{a,z,m}}\big)$}; 

% DRAW
%\draw [->, bend left = 20] (Q) to (M3);
\draw [->] (A1) to (Z2);
\draw [->] (Z2) to (M3);
\draw [->] (M3) to (Y);
\draw [->, bend right=20] (A1) to (M3);
\draw [->, bend right=20] (A1) to (Y);
\draw [->, bend left =20] (Z2) to (Y);

% \draw [->, dotted, teal, thick] (A1.left center) to (A1.right center);
% \draw [->, dashed, draw = teal] (A1.north east) to [bend left=20] (Z2.right north);
% \draw [->, dashed, draw = teal] (Z2.north east) to [bend left=20] (M3.right north);
% \draw [->, dotted, teal, thick] (Z2.left center) to (Z2.right center);
% \draw [->, dotted, teal, thick] (M3.left center) to (M3.right center);
\end{tikzpicture}
}
\newcommand{\mediationfullswitcontrolledMTPTBA}{
\begin{tikzpicture}
\tikzset{line width=1.5pt, outer sep=0pt,
         rect/.style={draw, fill=white,  inner sep=4pt,
          line width=1.5pt},
         circle/.style={draw = black, fill=white,  inner sep=4pt,
          line width=1.5pt},
         double/.style={draw, fill=white,  inner sep=4pt,
          line width=1.5pt, align=left},
         open/.style={draw = white, inner sep = 2, fill=white},
         oval/.style={draw = black, ellipse, inner sep=2, line width=1.5pt},
         swig vsplit={gap=12pt,
         inner line width right=0.15pt, line color right=cyan}};

\node[name=A1, shape=swig vsplit]{
        \nodepart{left}{$A$}
        \nodepart{right}{$\textcolor{cyan}{A^+(\mathbf{g}})$} };
% Z        
\node[name=Z2, right=7mm of A1, shape=swig vsplit]{        
        \nodepart{left}{$Z(\textcolor{cyan}{\mathbf{g}})$}
        \nodepart{right}{$\textcolor{cyan}{Z^+(\mathbf{g}})$} };

\node[name=M3, right=7mm of Z2, shape=swig vsplit]{        
        \nodepart{left}{$M(\textcolor{cyan}{\mathbf{g}})$}
        \nodepart{right}{$\textcolor{cyan}{M^+(\mathbf{g}})$} };

% Y 
\node[name=Y, right=7mm of M3, oval]{$Y\big(\textcolor{cyan}{\mathbf{g}}\big)$}; 

% DRAW
%\draw [->, bend left = 20] (Q) to (M3);
\draw [->] (A1) to (Z2);
\draw [->] (Z2) to (M3);
\draw [->] (M3) to (Y);
\draw [->, bend right=20] (A1) to (M3);
\draw [->, bend right=20] (A1) to (Y);
\draw [->, bend left =20] (Z2) to (Y);

\draw [->, dotted, teal, thick] (A1.left center) to (A1.right center);
\draw [->, dashed, draw = teal] (A1.north east) to [bend left=20] (Z2.right north);
\draw [->, dashed, draw = teal] (Z2.north east) to [bend left=20] (M3.right north);
\draw [->, dotted, teal, thick] (Z2.left center) to (Z2.right center);
\draw [->, dotted, teal, thick] (M3.left center) to (M3.right center);
\end{tikzpicture}
}
%%%%%%%%%%%%%%%%%%%%%%%%%%%%%%%%%%%%%%%%%%%%%%%%%%%%%%
%%%%%%%%%%%%%%%%%%%%% MEASUREMENTERRORGRAPHS   %%%%%%%%%%%%%%%%%%%%%
\newcommand{\sto}{
\begin{tikzpicture}
\tikzset{line width=1.5pt, outer sep=0pt,
         rect/.style={draw, fill=white,  inner sep=4pt,
          line width=1.5pt},
         circle/.style={draw = black, ellipse, fill=lightgray!60,  inner sep=3pt,
          line width=1.5pt},
         double/.style={draw, fill=white,  inner sep=4pt,
          line width=1.5pt, align=left},
         open/.style={draw = white, inner sep = 2, fill=white},
         oval/.style={draw = black, ellipse, inner sep=3, line width=1.5pt},
         swig vsplit={gap=20pt,
         inner line width right=0.10pt, line color right=cyan}};
\node[name=E,  circle]{$E^{A}$}; %\textcolor{black}
\node[name=A,  fill=lightgray!60, right=8mm of E, shape=swig vsplit]{
        \nodepart{left}{$A$}
        \nodepart{right}{$\textcolor{cyan}{\tilde{a}}$} };
\node[name=B,  right=12mm of A, shape=swig vsplit]{
        \nodepart{left}{$B(\textcolor{cyan}{\tilde{\mathbf{a}}})$}
        \nodepart{right}{$\textcolor{cyan}{B^+(\mathbf{h(\tilde{a})})}$} };
\node[name=Y, right=10mm of B, oval]{$Y(\textcolor{cyan}{\mathbf{h(\tilde{a}}}))$};
\draw [->, bend left = 20] (E) to (B);
\draw [->, dashed, draw = teal] (E) to [bend right=20] (B.right south);
\draw [->] (A) to (B);
\draw [->, bend left = 20] (A) to (Y);
\draw [->, dotted, teal, thick] (B.left center) to (B.right center);
\end{tikzpicture}
}
\newcommand{\stov}{
\begin{tikzpicture}
\tikzset{line width=1.5pt, outer sep=0pt,
         rect/.style={draw, fill=white,  inner sep=4pt,
          line width=1.5pt},
         circle/.style={draw = black, ellipse, fill=lightgray!60,  inner sep=3pt,
          line width=1.5pt},
         double/.style={draw, fill=white,  inner sep=4pt,
          line width=1.5pt, align=left},
         open/.style={draw = white, inner sep = 2, fill=white},
         oval/.style={draw = black, ellipse, inner sep=3, line width=1.5pt},
         swig vsplit={gap=20pt,
         inner line width right=0.10pt, line color right=cyan}};
\node[name=E,  circle]{$E^{A}$}; %\textcolor{black}
\node[name=A,  fill=lightgray!60, right=8mm of E, shape=swig vsplit]{
        \nodepart{left}{$A$}
        \nodepart{right}{$\textcolor{cyan}{\tilde{a}}$} };
\node[name=B,  right=12mm of A, shape=swig vsplit]{
        \nodepart{left}{$B(\textcolor{cyan}{\tilde{\mathbf{a}}})$}
        \nodepart{right}{$\textcolor{cyan}{B^+(\mathbf{\tilde{a}, b})}$} };
\node[name=Y, right=10mm of B, oval]{$Y(\textcolor{cyan}{\tilde{\mathbf{a}}, \mathbf{b}})$};
\draw [->, bend left = 20] (E) to (B);
%draw [->, dashed, draw = teal] (E) to [bend right=20] (B.right south);
\draw [->] (A) to (B);
\draw [->, bend left = 20] (A) to (Y);
%\draw [->, dotted, teal, thick] (B.left center) to (B.right center);
\end{tikzpicture}
}
\newcommand{\soo}{
\begin{tikzpicture}
\tikzset{line width=1.5pt, outer sep=0pt,
         rect/.style={draw, fill=white,  inner sep=4pt,
          line width=1.5pt},
         circle/.style={draw = black, ellipse, fill=lightgray!60,  inner sep=3pt, line width=1.5pt},
         double/.style={draw, fill=white,  inner sep=4pt,
          line width=1.5pt, align=left},
         open/.style={draw = white, inner sep = 2, fill=white},
         oval/.style={draw = black, ellipse, inner sep=2, line width=1.5pt},
         swig vsplit={gap=20pt,
         inner line width right=0.15pt, line color right=cyan}};
\node[name=EY,  circle]{$E^Y$}; 

\node[name=A1, right=4mm of EY, shape=swig vsplit]{
        \nodepart{left}{$A$}
        \nodepart{right}{$\textcolor{cyan}{\mathbf{\tilde{a}}}$} };
        
\node[name=Y, right=12mm of A1, circle,  fill=lightgray!60]{$Y(\textcolor{cyan}{\mathbf{\tilde{a}}})$};
    
\node[name=V, right=18mm of Y,  shape=swig vsplit]{
              \nodepart{left}{$V(\textcolor{cyan}{\mathbf{\tilde{a}}})$}
        \nodepart{right}{$\textcolor{cyan}{V^+(\mathbf{h(\tilde{a})})}$} };
\draw [->, draw = black] (A1) to (Y);
\draw [->, draw = black] (Y) to (V);
\draw [->, dashed, draw = teal, bend left = 20] (EY) to  (V.right north);
\draw [->, dotted, teal, thick] (V.left center) to (V.right center);
\draw [->, draw = black] (Y) to (V);
\draw [->, draw = black, bend left = 20] (EY) to (V);
\end{tikzpicture}
}
\newcommand{\soov}{
\begin{tikzpicture}
\tikzset{line width=1.5pt, outer sep=0pt,
         rect/.style={draw, fill=white,  inner sep=4pt,
          line width=1.5pt},
         circle/.style={draw = black, ellipse, fill=lightgray!60,  inner sep=3pt, line width=1.5pt},
         double/.style={draw, fill=white,  inner sep=4pt,
          line width=1.5pt, align=left},
         open/.style={draw = white, inner sep = 2, fill=white},
         oval/.style={draw = black, ellipse, inner sep=2, line width=1.5pt},
         swig vsplit={gap=20pt,
         inner line width right=0.15pt, line color right=cyan}};
\node[name=EY,  circle]{$E^Y$}; 
\node[name=A1, right=4mm of EY, shape=swig vsplit]{
        \nodepart{left}{$A$}
        \nodepart{right}{$\textcolor{cyan}{\mathbf{\tilde{a}}}$} };
\node[name=Y, right=12mm of A1, circle,  fill=lightgray!60]{$Y(\textcolor{cyan}{\mathbf{\tilde{a}}})$};
    
\node[name=V, right=14mm of Y,  shape=swig vsplit]{
        \nodepart{left}{$V(\textcolor{cyan}{\mathbf{\tilde{a}}})$}
        \nodepart{right}{$\textcolor{cyan}{V^+(\mathbf{\tilde{a}, v})}$} };
\draw [->, draw = black] (A1) to (Y);
\draw [->, draw = black] (Y) to (V);
\draw [->, draw = black] (Y) to (V);
\draw [->, draw = black, bend left = 20] (EY) to (V);
%\draw [->, dashed, draw = teal, bend left = 20] (EY) to  (V.right north);
%\draw [->, dotted, teal, thick] (V.left center) to (V.right center);
\end{tikzpicture}
}
\newcommand{\so}{
\begin{tikzpicture}
\tikzset{line width=1.5pt, outer sep=0pt,
         rect/.style={draw, fill=white,  inner sep=4pt,
          line width=1.5pt},
         circle/.style={draw = black, ellipse, fill=lightgray!60,  inner sep=3pt, line width=1.5pt},
         double/.style={draw, fill=white,  inner sep=4pt,
          line width=1.5pt, align=left},
         open/.style={draw = white, inner sep = 2, fill=white},
         oval/.style={draw = black, ellipse, inner sep=2, line width=1.5pt},
         swig vsplit={gap=20pt,
         inner line width right=0.15pt, line color right=cyan}};
\node[name=EY,  circle]{$E^Y$}; 

\node[name=A1, right=4mm of EY, shape=swig vsplit]{
        \nodepart{left}{$A$}
        \nodepart{right}{$\textcolor{cyan}{\mathbf{\tilde{a}}}$} };
        
\node[name=Y, right=12mm of A1, circle,  fill=lightgray!60]{$Y(\textcolor{cyan}{\mathbf{\tilde{a}}})$};
    
\node[name=V, right=18mm of Y,  shape=swig vsplit]{
              \nodepart{left}{$V(\textcolor{cyan}{\mathbf{\tilde{a}}})$}
        \nodepart{right}{$\textcolor{cyan}{V^+(\mathbf{h(\tilde{a})})}$} };
\draw [->, draw = black] (A1) to (Y);
\draw [->, draw = black, bend left = 20] (A1) to (V);
\draw [->, draw = black, bend right = 20, dashed,draw=teal] (A1) to (V.right south);
\draw [->, draw = black] (Y) to (V);
\draw [->, dashed, draw = teal, bend right = 20] (EY) to  (V.right south);
\draw [->, dotted, teal, thick] (V.left center) to (V.right center);
\draw [->, draw = black] (Y) to (V);
\draw [->, draw = black, bend left = 20] (EY) to (V);
\end{tikzpicture}
}
\newcommand{\sov}{
\begin{tikzpicture}
\tikzset{line width=1.5pt, outer sep=0pt,
         rect/.style={draw, fill=white,  inner sep=4pt,
          line width=1.5pt},
         circle/.style={draw = black, ellipse, fill=lightgray!60,  inner sep=3pt, line width=1.5pt},
         double/.style={draw, fill=white,  inner sep=4pt,
          line width=1.5pt, align=left},
         open/.style={draw = white, inner sep = 2, fill=white},
         oval/.style={draw = black, ellipse, inner sep=2, line width=1.5pt},
         swig vsplit={gap=20pt,
         inner line width right=0.15pt, line color right=cyan}};
\node[name=EY,  circle]{$E^Y$}; 

\node[name=A1, right=4mm of EY, shape=swig vsplit]{
        \nodepart{left}{$A$}
        \nodepart{right}{$\textcolor{cyan}{\mathbf{\tilde{a}}}$} };
        
\node[name=Y, right=12mm of A1, circle,  fill=lightgray!60]{$Y(\textcolor{cyan}{\mathbf{\tilde{a}}})$};
    
\node[name=V, right=18mm of Y,  shape=swig vsplit]{
              \nodepart{left}{$V(\textcolor{cyan}{\mathbf{\tilde{a}}})$}
        \nodepart{right}{$\textcolor{cyan}{V^+(\mathbf{\tilde{a}, v})}$} };
\draw [->, draw = black] (A1) to (Y);
\draw [->, draw = black, bend left = 20] (A1) to (V);
\draw [->, draw = black] (Y) to (V);
%\draw [->, dashed, draw = teal, bend left = 20] (EY) to  (V.right north);
%\draw [->, dotted, teal, thick] (V.left center) to (V.right center);
\draw [->, draw = black] (Y) to (V);
\draw [->, draw = black, bend left = 20] (EY) to (V);
\end{tikzpicture}
}
%%%%%%%%%%%%%%%%%%%%%%%%%%%%%%%%%%%%%%%%%%%%%%%%%%%%%%%%%%%%@%%%%%%%%
\newcommand{\socombo}{
\begin{tikzpicture}
\tikzset{line width=1.5pt, outer sep=0pt,
         rect/.style={draw, fill=white,  inner sep=4pt,
          line width=1.5pt},
         circle/.style={draw = black, ellipse, fill=lightgray!60,  inner sep=3pt, line width=1.5pt},
         double/.style={draw, fill=white,  inner sep=4pt,
          line width=1.5pt, align=left},
         open/.style={draw = white, inner sep = 2, fill=white},
         oval/.style={draw = black, ellipse, inner sep=2, line width=1.5pt},
         swig vsplit={gap=10pt,
         inner line width right=0.15pt, line color right=cyan}};
\node[name=E,  circle]{$E^{AY}$}; 

\node[name=A, right=2mm of E, shape=swig vsplit,  fill=lightgray!60]{
        \nodepart{left}{$A$}
        \nodepart{right}{$\textcolor{cyan}{\mathbf{\tilde{a}}}$} };
        
\node[name=B,  right=4mm of A, shape=swig vsplit]{
        \nodepart{left}{$B(\textcolor{cyan}{\tilde{\mathbf{a}}})$}
        \nodepart{right}{$\textcolor{cyan}{B^+(\mathbf{h(\tilde{a})})}$} };

\node[name=Y, right=1.75mm of B, circle,  fill=lightgray!60]{$Y(\textcolor{cyan}{\mathbf{\tilde{a}}})$};
    
\node[name=V, right=4mm of Y,  shape=swig vsplit]{
              \nodepart{left}{$V(\textcolor{cyan}{\mathbf{\tilde{a}}})$}
        \nodepart{right}{$\textcolor{cyan}{V^+(\mathbf{h(\tilde{a})})}$} };

\draw [->, draw = black, bend left = 20] (A) to (Y);
%\draw [->, draw = black, bend left = 20] (A) to (V);
\draw [->, draw = black] (A) to (B);
\draw [->, draw = black] (Y) to (V);
\draw [->, draw = black, bend left = 20] (E) to (V);
\draw [->, draw = black] (E) to [bend left=20] (B);
\draw [->, draw = black] (E) to [bend left=20] (V);
\draw [->, dotted, teal, thick] (B.left center) to (B.right center);
\draw [->, dotted, teal, thick] (V.left center) to (V.right center);
%\draw [->, dotted, teal, thick] (A.left center) to (A.right center);
\draw [->, dashed, draw = teal] (E) to [bend right=30] (B.right south);
\draw [->, dashed, draw = teal] (E) to [bend right=20] (V.right south);
\end{tikzpicture}
}
\newcommand{\socombov}{
\begin{tikzpicture}
\tikzset{line width=1.5pt, outer sep=0pt,
         rect/.style={draw, fill=white,  inner sep=4pt,
          line width=1.5pt},
         circle/.style={draw = black, ellipse, fill=lightgray!60,  inner sep=3pt, line width=1.5pt},
         double/.style={draw, fill=white,  inner sep=4pt,
          line width=1.5pt, align=left},
         open/.style={draw = white, inner sep = 2, fill=white},
         oval/.style={draw = black, ellipse, inner sep=2, line width=1.5pt},
         swig vsplit={gap=10pt,
         inner line width right=0.15pt, line color right=cyan}};
\node[name=E,  circle]{$E^{AY}$}; 

\node[name=A, right=2mm of E, shape=swig vsplit,  fill=lightgray!60]{
        \nodepart{left}{$A$}
        \nodepart{right}{$\textcolor{cyan}{\mathbf{\tilde{a}}}$} };
        
\node[name=B,  right=4mm of A, shape=swig vsplit]{
        \nodepart{left}{$B(\textcolor{cyan}{\tilde{\mathbf{a}}})$}
        \nodepart{right}{$\textcolor{cyan}{B^+(\mathbf{h})}$} };

\node[name=Y, right=1.75mm of B, circle,  fill=lightgray!60]{$Y(\textcolor{cyan}{\mathbf{\tilde{a}}})$};
    
\node[name=V, right=4mm of Y,  shape=swig vsplit]{
              \nodepart{left}{$V(\textcolor{cyan}{\mathbf{\tilde{a}}})$}
        \nodepart{right}{$\textcolor{cyan}{V^+(\mathbf{{\tilde{a}, b, v}})}$} };

\draw [->, draw = black, bend left = 20] (A) to (Y);
\draw [->, draw = black] (A) to (B);
%\draw [->, draw = black, bend left = 20] (A) to (V);
\draw [->, draw = black] (Y) to (V);
\draw [->, draw = black, bend left = 20] (E) to (V);
\draw [->, draw = red] (E) to [bend left=20] (B);
\draw [->, draw = red] (E) to [bend left=20] (V);
%\draw [->, dotted, teal, thick] (V.left center) to (V.right center);
%\draw [->, dotted, teal, thick] (A.left center) to (A.right center);
%\draw [->, dashed, draw = teal] (E) to [bend right=30] (A.right south);
%\draw [->, dashed, draw = teal] (E) to [bend right=20] (V.right south);
\end{tikzpicture}
}
%%%%%%%%%%%%%%%%%%%%%%%%%%%%%%% Measure error simple
%%%%%%%%%%%%%%%%%%%%%%%%%%%%%%% MEASUREMENT ERROR TRUTH %%%%%%%%%%%%%%%%%%%%%%%%%%%%%%%%%%%%%%%%%%%%%%%
\newcommand{\stotestb}{
\begin{tikzpicture}
\tikzset{line width=1.5pt, outer sep=0pt,
         rect/.style={draw, fill=white,  inner sep=4pt,
          line width=1.5pt},
         circle/.style={draw = black, ellipse, fill=lightgray!60,  inner sep=3pt,
          line width=1.5pt},
         double/.style={draw, fill=white,  inner sep=4pt,
          line width=1.5pt, align=left},
         open/.style={draw = white, inner sep = 2, fill=white},
         oval/.style={draw = black, ellipse, inner sep=3, line width=1.5pt},
         swig vsplit={gap=20pt,
         inner line width right=0.10pt, line color right=cyan}};
\node[name=E,  circle]{$E^{A}$}; 
\node[name=A,  fill=lightgray!60, right=8mm of E, shape=swig vsplit]{
        \nodepart{left}{$A$}
        \nodepart{right}{$\textcolor{cyan}{\mathbf{\tilde{a}}}$} };
\node[name=B, right=12mm of A, oval]{$B(\textcolor{cyan}{\mathbf{\tilde{a}})}$};
\node[name=Y, right=8mm of B, oval]{$Y\big(  B\textcolor{cyan}{(\mathbf{\tilde{a}})}\big)$};
% paths
\draw [->, bend left = 20] (E) to (B);
\draw [->] (A) to (B);
\draw [->, bend left = 20] (A) to (Y);
\end{tikzpicture}
}
\newcommand{\stotestzero}{
\begin{tikzpicture}
\tikzset{line width=1.5pt, outer sep=0pt,
         rect/.style={draw, fill=white,  inner sep=4pt,
          line width=1.5pt},
         circle/.style={draw = black, ellipse, fill=lightgray!60,  inner sep=3pt,
          line width=1.5pt},
         double/.style={draw, fill=white,  inner sep=4pt,
          line width=1.5pt, align=left},
         open/.style={draw = white, inner sep = 2, fill=white},
         oval/.style={draw = black, ellipse, inner sep=3, line width=1.5pt},
         swig vsplit={gap=20pt,
         inner line width right=0.10pt, line color right=cyan}};
\node[name=E,  circle]{$E^{A}$}; 
\node[name=A,  fill=lightgray!60, right=8mm of E, shape=swig vsplit]{
        \nodepart{left}{$A$}
        \nodepart{right}{$\textcolor{cyan}{0}$} };
\node[name=B, right=12mm of A, oval]{$B(\textcolor{cyan}{0})$};
\node[name=Y, right=8mm of B, oval]{$Y\big(  B(\textcolor{cyan}{0})\big)$};
% paths
\draw [->, bend left = 20] (E) to (B);
\draw [->] (A) to (B);
\draw [->, bend left = 20] (A) to (Y);
\end{tikzpicture}
}
\newcommand{\stotestbone}{
\begin{tikzpicture}
\tikzset{line width=1.5pt, outer sep=0pt,
         rect/.style={draw, fill=white,  inner sep=4pt,
          line width=1.5pt},
         circle/.style={draw = black, ellipse, fill=lightgray!60,  inner sep=3pt,
          line width=1.5pt},
         double/.style={draw, fill=white,  inner sep=4pt,
          line width=1.5pt, align=left},
         open/.style={draw = white, inner sep = 2, fill=white},
         oval/.style={draw = black, ellipse, inner sep=3, line width=1.5pt},
         swig vsplit={gap=20pt,
         inner line width right=0.10pt, line color right=cyan}};
\node[name=E,  circle]{$E^{A}$}; 
\node[name=A,  fill=lightgray!60, right=8mm of E, shape=swig vsplit]{
        \nodepart{left}{$A$}
        \nodepart{right}{$\textcolor{cyan}{1}$} };
\node[name=B, right=12mm of A, oval]{$B(\textcolor{cyan}{1})$};
\node[name=Y, right=8mm of B, oval]{$Y\big(  B(\textcolor{cyan}{1})\big)$};
% paths
\draw [->, bend left = 20] (E) to (B);
\draw [->] (A) to (B);
\draw [->, bend left = 20] (A) to (Y);
\end{tikzpicture}
}
\newcommand{\stotestbnull}{
\begin{tikzpicture}
\tikzset{line width=1.5pt, outer sep=0pt,
         rect/.style={draw, fill=white,  inner sep=4pt,
          line width=1.5pt},
         circle/.style={draw = black, ellipse, fill=lightgray!60,  inner sep=3pt,
          line width=1.5pt},
         double/.style={draw, fill=white,  inner sep=4pt,
          line width=1.5pt, align=left},
         open/.style={draw = white, inner sep = 2, fill=white},
         oval/.style={draw = black, ellipse, inner sep=3, line width=1.5pt},
         swig vsplit={gap=20pt,
         inner line width right=0.10pt, line color right=cyan}};
\node[name=E,  circle]{$E^{A}$}; 
\node[name=A,  fill=lightgray!60, right=8mm of E, shape=swig vsplit]{
        \nodepart{left}{$A$}
        \nodepart{right}{$\textcolor{cyan}{\varnothing}$} };
\node[name=B, right=12mm of A, oval]{$B(\textcolor{cyan}{\varnothing})$};
\node[name=Y, right=7mm of B, oval]{$Y\big(  B(\textcolor{cyan}{\varnothing})\big)$};
% paths
\draw [->, bend left = 20] (E) to (B);
\draw [->] (A) to (B);
%\draw [->, bend left = 20] (A) to (Y);
\end{tikzpicture}
}
%%%%%%%%%%%%%%%%%%%%%%%%%%%%%%%%%%%%%%%%%%%%%%%%%%%%%%%%%%%%@%%%%%%%%
\newcommand{\sootestb}{
\begin{tikzpicture}
\tikzset{line width=1.5pt, outer sep=0pt,
         rect/.style={draw, fill=white,  inner sep=4pt,
          line width=1.5pt},
         circle/.style={draw = black, ellipse, fill=lightgray!60,  inner sep=3pt,
          line width= 1.5pt},
         double/.style={draw, fill=white,  inner sep=4pt,
          line width=1.5pt, align=left},
         open/.style={draw = white, inner sep = 2, fill=white},
         oval/.style={draw = black, ellipse, inner sep=3, line width=1.5pt},
         swig vsplit={gap=20pt,
         inner line width right=0.15pt, line color right=cyan}};
%\node[name=U,  oval]{$U_{UA-UY}$}; 
%\node[name=UA,  oval]{$U_A$};
\node[name=E,  circle]{$E^Y$}; %\textcolor{black}{(\mathbf{g})}$}; 
%\node[name=A, right=8mm of UA, oval]{$A$};
\node[name=A1, right=8mm of E, shape=swig vsplit]{
        \nodepart{left}{$A$}
        \nodepart{right}{$\textcolor{cyan}{\mathbf{\tilde{a}}}$} };
\node[name=Y,  fill=lightgray!60, right=12mm of A1, oval]{$Y\textcolor{cyan}{(\mathbf{\tilde{a}})}$};
\node[name=V, right=12mm of Y, oval]{$V\big(Y(\textcolor{cyan}{\mathbf{\tilde{a}}})\big)$};
% DRAW paths
%\draw [->, draw = black, bend right = 20] (A) to (Y);
\draw [->, draw = black] (A1) to (Y);
\draw [->, draw = black, bend left = 20] (E) to (V);
\draw [->, draw = black] (Y) to (V);
%\draw [->, dashed, draw = teal] (UY) to [bend left=20] (Y1.right north);
%\draw [->, dotted, teal, thick] (A1.left center) to (A1.right center);
%\draw [->, dashed, draw = teal] (Y) to [bend left=20] (Y1.right north);
%\draw [->, dotted, teal, thick] (Y1.left center) to (Y1.right center);
\end{tikzpicture}
}
\newcommand{\sootestbzero}{
\begin{tikzpicture}
\tikzset{line width=1.5pt, outer sep=0pt,
         rect/.style={draw, fill=white,  inner sep=4pt,
          line width=1.5pt},
         circle/.style={draw = black, ellipse, fill=lightgray!60,  inner sep=3pt,
          line width= 1.5pt},
         double/.style={draw, fill=white,  inner sep=4pt,
          line width=1.5pt, align=left},
         open/.style={draw = white, inner sep = 2, fill=white},
         oval/.style={draw = black, ellipse, inner sep=3, line width=1.5pt},
         swig vsplit={gap=20pt,
         inner line width right=0.15pt, line color right=cyan}};
%\node[name=U,  oval]{$U_{UA-UY}$}; 
%\node[name=UA,  oval]{$U_A$};
\node[name=E,  circle]{$E^Y$}; %\textcolor{black}{(\mathbf{g})}$}; 
%\node[name=A, right=8mm of UA, oval]{$A$};
\node[name=A1, right=8mm of E, shape=swig vsplit]{
        \nodepart{left}{$A$}
        \nodepart{right}{$\textcolor{cyan}{0}$} };
\node[name=Y,  fill=lightgray!60, right=12mm of A1, oval]{$Y\textcolor{cyan}{(0)}$};
\node[name=V, right=12mm of Y, oval]{$V\big(Y(\textcolor{cyan}{0})\big)$};
\draw [->, draw = black] (A1) to (Y);
\draw [->, draw = black, bend left = 20] (E) to (V);
\draw [->, draw = black] (Y) to (V);
%\draw [->, dashed, draw = teal] (UY) to [bend left=20] (Y1.right north);
%\draw [->, dotted, teal, thick] (A1.left center) to (A1.right center);
%\draw [->, dashed, draw = teal] (Y) to [bend left=20] (Y1.right north);
%\draw [->, dotted, teal, thick] (Y1.left center) to (Y1.right center);
\end{tikzpicture}
}
\newcommand{\sootestbone}{
\begin{tikzpicture}
\tikzset{line width=1.5pt, outer sep=0pt,
         rect/.style={draw, fill=white,  inner sep=4pt,
          line width=1.5pt},
         circle/.style={draw = black, ellipse, fill=lightgray!60,  inner sep=3pt,
          line width= 1.5pt},
         double/.style={draw, fill=white,  inner sep=4pt,
          line width=1.5pt, align=left},
         open/.style={draw = white, inner sep = 2, fill=white},
         oval/.style={draw = black, ellipse, inner sep=3, line width=1.5pt},
         swig vsplit={gap=20pt,
         inner line width right=0.15pt, line color right=cyan}};
%\node[name=U,  oval]{$U_{UA-UY}$}; 
%\node[name=UA,  oval]{$U_A$};
\node[name=E,  circle]{$E^Y$}; %\textcolor{black}{(\mathbf{g})}$}; 
%\node[name=A, right=8mm of UA, oval]{$A$};
\node[name=A1, right=8mm of E, shape=swig vsplit]{
        \nodepart{left}{$A$}
        \nodepart{right}{$\textcolor{cyan}{1}$} };
\node[name=Y,  fill=lightgray!60, right=12mm of A1, oval]{$Y\textcolor{cyan}{(1)}$};
\node[name=V, right=12mm of Y, oval]{$V\big(Y(\textcolor{cyan}{1})\big)$};
\draw [->, draw = black] (A1) to (Y);
\draw [->, draw = black, bend left = 20] (E) to (V);
\draw [->, draw = black] (Y) to (V);
%\draw [->, dashed, draw = teal] (UY) to [bend left=20] (Y1.right north);
%\draw [->, dotted, teal, thick] (A1.left center) to (A1.right center);
%\draw [->, dashed, draw = teal] (Y) to [bend left=20] (Y1.right north);
%\draw [->, dotted, teal, thick] (Y1.left center) to (Y1.right center);
\end{tikzpicture}
}
\newcommand{\sootestbnull}{
\begin{tikzpicture}
\tikzset{line width=1.5pt, outer sep=0pt,
         rect/.style={draw, fill=white,  inner sep=4pt,
          line width=1.5pt},
         circle/.style={draw = black, ellipse, fill=lightgray!60,  inner sep=3pt,
          line width= 1.5pt},
         double/.style={draw, fill=white,  inner sep=4pt,
          line width=1.5pt, align=left},
         open/.style={draw = white, inner sep = 2, fill=white},
         oval/.style={draw = black, ellipse, inner sep=3, line width=1.5pt},
         swig vsplit={gap=20pt,
         inner line width right=0.15pt, line color right=cyan}};
%\node[name=U,  oval]{$U_{UA-UY}$}; 
%\node[name=UA,  oval]{$U_A$};
\node[name=E,  circle]{$E^Y$}; %\textcolor{black}{(\mathbf{g})}$}; 
%\node[name=A, right=8mm of UA, oval]{$A$};
\node[name=A1, right=8mm of E, shape=swig vsplit]{
        \nodepart{left}{$A$}
        \nodepart{right}{$\textcolor{cyan}{\varnothing}$} };
\node[name=Y,  fill=lightgray!60, right=12mm of A1, oval]{$Y\textcolor{cyan}{(\varnothing)}$};
\node[name=V, right=11mm of Y, oval]{$V\big(Y(\textcolor{cyan}{\varnothing})\big)$};
%\draw [->, draw = black] (A1) to (Y);
\draw [->, draw = black, bend left = 20] (E) to (V);
\draw [->, draw = black] (Y) to (V);
%\draw [->, dashed, draw = teal] (UY) to [bend left=20] (Y1.right north);
%\draw [->, dotted, teal, thick] (A1.left center) to (A1.right center);
%\draw [->, dashed, draw = teal] (Y) to [bend left=20] (Y1.right north);
%\draw [->, dotted, teal, thick] (Y1.left center) to (Y1.right center);
\end{tikzpicture}
}

%%%%%%%%%%%%%%%%%%%%%%%%%%%%%%% MEASUREMENT ERROR TRUTH %%%%%%%%%%%%%%%%%%%%%%%%%%%%%%%%%%%%%%%%%%%%%%%
\newcommand{\tblswigme}{
\centering
\renewcommand{\arraystretch}{1} 
\begin{tabular}{>{\raggedright\arraybackslash\small}m{.15cm} >{\raggedright\arraybackslash\small}m{1.5cm} >{\raggedright\arraybackslash\small}m{12.25cm}}
\toprule
\multicolumn{3}{l}{\textbf{Correction of Reporters Non-Directional Uncorrelated Measurement Errors}} \\ 
\midrule
\multicolumn{3}{c}{\textbf{Correction as Intervention on Treatment Reporter}} \\ 
 1.1 & $\mathcal{G}_{ \mathbf{h}\big(E^A, B(\tilde{a})\big)}$ & $\sto$ \\
 1.2 &  $\mathcal{G}_{(\mathbf{\tilde{a}, b})}$ & $\stov$ \\

\midrule
\multicolumn{3}{c}{\textbf{Correction as Intervention on Outcome Reporter}} \\
2.1 & $\mathcal{G}_{ \mathbf{h}\big(E^Y, V(\tilde{a})\big)} $   & $\soo$ \\
2.2 &  $\mathcal{G}_{(\mathbf{\tilde{a},v})}$ & $\soov$ \\
% 1.3 &   $\mathcal{G}(\mathbf{a^*=\varnothing})$& \st \\

\bottomrule
\multicolumn{3}{p{15cm}}{\footnotesize
\textbf{Key}:
$Y\big(\mathbf{h}(\cdot)\big)$ denotes the outcome under hidden treatment policy $\mathbf{h}(\cdot)$; $A$ denotes the true treatment, not observed; $B$ denotes the measured treatment; $E$: cause of the error in the measurement of treatment or outcome or both; 
$\rightarrowNEW$ denotes a causal path;$\rightarrowred$: bias in a causal path; $\rightarrowdottedgreen$ dependencies from time-varying treatments (modified treatment policies) in dynamic Single World Intervention Graphs/Templates. Shaded nodes are unobserved.
}
\end{tabular}
}
\newcommand{\tblswigmex}{
\centering
\renewcommand{\arraystretch}{1} 
\begin{tabular}{>{\raggedright\arraybackslash\small}m{.1cm} >{\raggedright\arraybackslash\small}m{2.1cm} >{\raggedright\arraybackslash\small}m{12.9cm}}
\toprule
\multicolumn{3}{l}{\textbf{Correction of Reporters Under Directed and Correlated Measurement Errors}} \\ 
\midrule
\multicolumn{3}{c}{\textbf{Intervention on Reporter to Correct Directed Measurement Error}} \\ 
1.1 &  $\mathcal{G}_{ \mathbf{h}\big((E^Y, \tilde{a}, Y(\tilde{a})\big)}$ & $\so$\\
1.2 &  $\mathcal{G}_{({\tilde{a},v})}$ & $\sov$ \\

\midrule
\multicolumn{3}{c}{\textbf{Intervention on Reporter to Correct Correlated Measurement Error}} \\ 
2.1 &  $\mathcal{G}_{ \mathbf{h}\big(E^{AY}, B(\tilde{a}), V(\tilde{a})\big)}$ & $\socombo$\\
2.2 &  $\mathcal{G}_{({\tilde{a},b, v})}$ & $\socombov$\\

\bottomrule
\multicolumn{3}{p{15cm}}{\footnotesize
\textbf{Key}:
$Y\big(\mathbf{g}(\cdot)\big)$ denotes the outcome under hidden treatment policy $\mathbf{g}(\cdot)$; $A$ denotes the true treatment, not observed; $B$ denotes the measured treatment; $E$: cause of the error in the measurement of treatment or outcome or both; 
$\rightarrowNEW$ denotes a causal path;$\rightarrowred$: bias in a causal path; $\rightarrowdottedgreen$ dependencies from time-varying treatments (modified treatment policies) in dynamic Single World Intervention Graphs/Templates. Shaded nodes are unobserved.
}
\end{tabular}
}
\newcommand{\tblme}{
\centering
\renewcommand{\arraystretch}{1} 
\begin{tabular}{>{\raggedright\arraybackslash\small}m{.25cm} >{\raggedright\arraybackslash\small}m{3.5cm} >{\raggedright\arraybackslash\small}m{10.25cm}}
\toprule
\multicolumn{3}{c}{\textbf{Measurement Error Bias: Non-directional Uncorrelated Measurement Errors}} \\ 
\midrule
\multicolumn{3}{c}{\textbf{Bias in Treatment Reporter  Off-The-Null}} \\ 

 1.1 &  $\mathcal{G}_{\mathbb{E}[Y(B(\mathbf{\tilde{a}}))] \neq   \mathbb{E}[Y(\mathbf{\tilde{a}})]}$  & $\stotestb$ \\
 1.2 &  $\mathcal{G}_{\mathbb{E}[Y(B(0))] \neq   \mathbb{E}[Y(0)]}$  & $\stotestzero$ \\
 1.3 &  $\mathcal{G}_{\mathbb{E}[Y(B(1))] \neq   \mathbb{E}[Y(1)]}$  & $\stotestbone$ \\


\midrule 
\multicolumn{3}{c}{\textbf{Bias in Outcome Reporter Off-The-Null}} \\ 

 2.1 &  $\mathcal{G}_{\mathbb{E}[V(Y(\mathbf{\tilde{a})})] \neq  \mathbb{E}[Y(\mathbf{\tilde{a}})]}$    & $\sootestb$ \\
 2.2 &  $\mathcal{G}_{\mathbb{E}[V(Y(0))] \neq  \mathbb{E}[Y(0)]}$    & $\sootestbzero$ \\
 2.3 &  $\mathcal{G}_{\mathbb{E}[V(Y(1)] \neq  \mathbb{E}[Y(1)]}$    & $\sootestbone$ \\

 \midrule 

\multicolumn{3}{c}{\textbf{Measurement Error On The Null: No Bias}} \\ 
1.4 &  $\mathcal{G}_{\mathbb{E}[Y(B(\varnothing))] =   \mathbb{E}[Y(\varnothing)]}$  & $\stotestbnull$ \\
2.4 &  $\mathcal{G}_{\mathbb{E}[V(Y(\varnothing)] =  \mathbb{E}[Y(\varnothing)]}$    & $\sootestbnull$ \\


\bottomrule
\multicolumn{3}{p{14.5cm}}{\footnotesize
\textbf{Key}:
$Y(\mathbf{\tilde{a}}) $ denotes the the true outcome; $A = \tilde{a}$ denotes the true treatment. $B(\mathbf{\tilde{a}})$ denotes the mismeasured treatment; $V\big(B(\mathbf{\tilde{a}})\big)$ denotes the mismeasured outcome; $E^A$: unmeasured variable(s) that, together with $A=\mathbf{\tilde{a}}$ cause measurement: $B(\mathbf{\tilde{a}})$;
$E^Y$ Unmeasured variable(s) that, together with $Y(\mathbf{\tilde{a})}$ cause measurement: $V(\mathbf{\tilde{a}})$;  Shaded nodes are unobserved.
\textbf{Treatment reporter bias}: $\mathbb{E}[Y(B(\mathbf{\tilde{a})})] \neq \mathbb{E}[Y(\mathbf{\tilde{a}})]$;
\textbf{Outcome reporter bias}:  $\mathbb{E}[V\big(Y(\mathbf{\tilde{a}})\big)] \neq \mathbb{E}[Y(\mathbf{\tilde{a}})]$.
}
\end{tabular}
}
